# Supplementary material for: Spatiotemporal gait characteristics post-total hip arthroplasty and its impact on locomotive syndrome: a before-after comparative study in hip osteoarthritis patients
Source: PeerJ. 2024 Oct 22;12:e18351. doi: 10.7717/peerj.18351 (PMC11505882; doi:10.7717/peerj.18351)
Supplement: File S1 [file peerj-12-18351-s001.csv]

ID	Sex	Age	Height	Weight	BMI	Standuplocomo	Standupscore	TwostepScore	Twosteplocomo	GLFS_25	GLFS_25locomo	TotalLocomo	OPSCadence	NOPSCadence	OPS_StrideTime	NOPS_StrideTime	OPtoNOPStepTime	NOPtoOPStepTime	OPSSingleSupport	NOPSSingleSupport	OPStoNOPSDoubleSupport	NOPStoOPSDoubleSupport	OPSStrideLength	NOPSStrideLength	OPtoNOPStepLength	NOPtoOPStepLength	OPSWalkingSpeed	NOPSWalkingSpeed	NO2	StanduplocomoA	StandupScoreA	TwostepScoreA	TwoSteplocomoA	GLFS25A	GLFS_25locomoA	TotalLocomoA	OPSCadenceA	NOPSCadenceA	OPS_StrideTimeA	NOPS_StrideTimeA	OPtoNOPStepTimeA	NOPtoOPStepTimeA	OPSSingleSupportA	NOPSSingleSupportA	OPStoNOPSDoubleSupportA	NOPStoOPSDoubleSupportA	OPSStrideLengthA	NOPSStrideLengthA	OPtoNOPStepLengthA
1	2	63	160	61.6	24.06	1	3	0.75	3	20	2	3	77.5695	79.10351	1.547	1.517	0.721	0.796	0.571	0.587	0.506	0.359	0.88348	0.80878	0.39785	0.41345	0.57109	0.53314	2	1	4	1.00746	2	15	1	2	104.34786	106.95185	1.15	1.122	0.587	0.535	0.421	0.457	0.291	0.244	1.05733	0.97361	0.51296
2	2	74	153.6	48.3	20.47	2	2	0.72266	3	37	3	3	115.27379	121.82742	1.041	0.985	0.531	0.51	0.394	0.358	0.23	0.233	0.98915	0.97039	0.48126	0.50498	0.95019	0.98516	3	3	1	0.64244	3	58	3	3	106.1947	112.88803	1.13	1.063	0.544	0.586	0.42	0.328	0.382	0.386	0.76421	0.66049	0.36431
3	2	66	164.3	83.4	30.9	3	1	0.87645	3	22	2	3	122.19958	123.20329	0.982	0.974	0.491	0.483	0.345	0.343	0.281	0.286	0.95704	0.90036	0.44082	0.46228	0.97458	0.92439	5	3	1	1.01695	2	22	2	3	136.36362	136.05443	0.88	0.882	0.444	0.438	0.317	0.332	0.269	0.233	0.84308	0.80041	0.41534
4	2	75	146.3	46.8	21.87	3	1	0.78606	3	28	3	3	130.43477	137.77267	0.92	0.871	0.453	0.467	0.337	0.324	0.259	0.253	0.81857	0.77125	0.37514	0.44497	0.88975	0.88547	6	2	2	0.91899	2	24	3	3	126.58228	123.07691	0.948	0.975	0.483	0.492	0.314	0.374	0.298	0.287	0.90405	0.87706	0.39764
5	2	61	147.5	89.2	41	2	2	0.8	3	31	3	3	121.70385	125.39188	0.986	0.957	0.519	0.438	0.287	0.348	0.263	0.322	0.78543	0.78597	0.4002	0.38122	0.79658	0.82129	7	2	2	0.91032	2	16	2	2	140.02336	143.36915	0.857	0.837	0.426	0.411	0.269	0.283	0.278	0.285	0.74582	0.72796	0.36655
6	2	70	154.6	53.6	22.43	0	5	1.39069	0	19	2	2	117.30205	116.50486	1.023	1.03	0.495	0.535	0.398	0.391	0.259	0.241	1.00328	1.03435	0.52081	0.50917	0.98072	1.00422	8	0	5	1.33119	0	11	1	1	109.78958	111.83595	1.093	1.073	0.539	0.534	0.428	0.429	0.208	0.216	1.07086	1.07026	0.58277
7	2	66	159.5	49.8	19.58	2	2	1.2163	1	39	3	3	127.93177	125.65444	0.938	0.955	0.498	0.44	0.384	0.404	0.15	0.201	1.21171	1.2178	0.62293	0.59078	1.2918	1.27518	9	3	1	0.96573	2	42	3	3	168.30299	166.66666	0.713	0.72	0.369	0.344	0.257	0.268	0.188	0.205	0.59448	0.63611	0.4416
8	1	87	164	69.2	25.73	1	3	0.7561	3	46	3	3	116.05414	97.64039	1.034	1.229	0.606	0.623	0.408	0.412	0.445	0.409	0.64437	0.65929	0.36402	0.29128	0.62319	0.53645	10	1	4	0.9939	2	22	2	2	103.53753	110.80333	1.159	1.083	0.551	0.532	0.362	0.371	0.333	0.35	0.72057	0.69459	0.4068
9	1	76	165.5	71.1	25.96	3	1	1.02719	2	61	3	3	141.34276	131.72338	0.849	0.911	0.456	0.393	0.26	0.278	0.311	0.337	0.70559	0.67954	0.37512	0.33706	0.83109	0.74593	13	2	2	1.04154	2	18	2	2	123.71134	138.24884	0.97	0.868	0.453	0.415	0.318	0.372	0.238	0.178	0.84255	0.82971	0.43464
10	2	45	151.5	75.4	32.85	2	2	0.83168	3	51	3	3	144.23077	137.45706	0.832	0.873	0.476	0.397	0.212	0.243	0.392	0.418	0.35492	0.43758	0.21547	0.22415	0.42659	0.50124	14	2	2	0.85809	3	26	3	3	134.83146	144.75274	0.89	0.829	0.41	0.419	0.295	0.29	0.247	0.244	0.78391	0.82471	0.37374
11	2	58	147.5	62.8	28.87	2	2	0.90847	2	54	3	3	114.83253	118.81191	1.045	1.01	0.518	0.527	0.282	0.359	0.404	0.383	0.56172	0.52575	0.27197	0.2844	0.53753	0.52054	15	1	3	1.01017	2	32	3	3	126.18297	132.15859	0.951	0.908	0.451	0.457	0.333	0.342	0.227	0.233	0.98736	0.93026	0.53628
12	2	73	148	52	23.74	1	3	0.84459	3	28	3	3	102.5641	94.41384	1.17	1.271	0.573	0.597	0.424	0.424	0.322	0.277	0.86617	1.03886	0.36272	0.52119	0.74032	0.81736	16	1	3	1.12231	1	5	0	1	85.77556	86.02151	1.399	1.395	0.747	0.648	0.49	0.605	0.369	0.3	1.07757	0.87632	0.56986
13	2	63	149.2	63	28.3	3	1	0.80429	3	26	3	3	107.14287	103.7165	1.12	1.157	0.592	0.565	0.344	0.485	0.464	0.328	0.65265	0.68776	0.35928	0.33133	0.58272	0.59444	17	2	2	0.95745	2	5	0	2	120	121.70386	1	0.986	0.498	0.502	0.374	0.385	0.241	0.238	0.93086	0.78219	0.44467
14	2	65	152	61.4	26.58	3	1	0.90789	2	41	3	3	116.73153	116.95903	1.028	1.026	0.539	0.487	0.319	0.388	0.335	0.319	0.77513	0.80919	0.4503	0.3537	0.75402	0.78868	18	3	1	0.92199	2	17	2	3	114.94251	119.7605	1.044	1.002	0.543	0.501	0.373	0.411	0.26	0.273	0.9584	0.93962	0.52404
15	2	67	147.9	41.4	18.93	3	1	0.20284	3	74	3	3	80.48289	77.61966	1.491	1.546	0.84	0.706	0.292	0.632	0.6	0.622	0.53955	0.55696	0.33635	0.20341	0.36187	0.36026	19	3	1	0.94949	2	11	1	3	109.89011	117.53184	1.092	1.021	0.488	0.533	0.388	0.413	0.27	0.22	0.89072	0.88567	0.44251
16	2	55	155.6	84.7	34.98	2	2	0.68123	3	47	3	3	99.91676	104.71203	1.201	1.146	0.721	0.48	0.253	0.45	0.498	0.502	0.77922	0.69203	0.39932	0.3866	0.64881	0.60386	20	2	2	0.98456	2	33	3	3	118.92965	109.99083	1.009	1.091	0.516	0.493	0.321	0.344	0.344	0.36	0.87224	0.90789	0.43129
17	2	85	153	57.8	24.69	3	1	0.73856	3	51	3	3	73.89162	77.31959	1.624	1.552	0.856	0.768	0.478	0.591	0.555	0.529	0.54181	0.50622	0.23982	0.30426	0.33363	0.32617	21	1	3	1.17188	1	9	1	1	109.19015	113.31442	1.099	1.059	0.539	0.52	0.391	0.399	0.248	0.269	0.99054	1.0926	0.5425
18	2	68	156.8	58.6	23.83	2	2	1.02679	2	45	3	3	112.67605	114.61319	1.065	1.047	0.536	0.529	0.376	0.409	0.28	0.269	0.92726	0.90202	0.42729	0.49246	0.87066	0.86153	22	1	3	1.1465	1	1	0	1	117.64706	117.87819	1.02	1.018	0.521	0.499	0.363	0.403	0.254	0.253	0.96645	1.01324	0.42954
19	2	76	145.8	48.4	22.77	3	1	0.91221	2	18	2	3	132.15859	124.09514	0.908	0.967	0.458	0.45	0.336	0.311	0.261	0.268	0.62757	0.6797	0.25657	0.36549	0.69116	0.70289	23	2	2	1.07021	2	10	1	2	116.50485	123.4568	1.03	0.972	0.487	0.485	0.398	0.4	0.17	0.174	1.09073	1.12129	0.55705
20	1	77	144.2	45	21.64	1	3	0.99861	2	18	2	2	125.65446	125.39188	0.955	0.957	0.509	0.448	0.339	0.414	0.211	0.204	1.04449	1.06643	0.53629	0.52665	1.09371	1.11435	25	1	4	1.06529	2	4	0	2	126.71597	123.07694	0.947	0.975	0.469	0.478	0.38	0.372	0.195	0.181	0.90298	0.92146	0.45268
21	2	84	147	54.5	25.22	3	1	0.68027	3	53	3	3	118.22662	104.07631	1.015	1.153	0.577	0.576	0.361	0.36	0.435	0.432	0.72116	0.73661	0.40184	0.32697	0.71051	0.63887	26	3	1	0.95109	2	18	2	3	103.44829	103.89611	1.16	1.155	0.576	0.584	0.437	0.413	0.31	0.289	0.88423	0.87554	0.47286
22	2	72	150	49.7	22.09	3	1	0.86667	3	51	3	3	63.66049	65.82555	1.885	1.823	1.042	0.843	0.384	0.703	0.798	0.824	0.58962	0.52068	0.31472	0.2707	0.3128	0.28562	28	2	2	1.22667	1	22	2	2	130.29316	132.30429	0.921	0.907	0.457	0.464	0.373	0.384	0.164	0.179	0.81008	0.72866	0.39781
23	2	85	142	60.2	29.86	3	1	0.76761	3	57	3	3	140.84507	138.24884	0.852	0.868	0.45	0.402	0.263	0.307	0.282	0.269	0.74462	0.68365	0.35814	0.38545	0.87397	0.78762	29	1	3	1.16115	1	8	1	1	134.22818	124.48133	0.894	0.964	0.435	0.459	0.347	0.31	0.237	0.244	0.9681	1.06965	0.44859
24	2	69	153	53.3	22.77	2	2	0.78431	3	26	3	3	89.88764	111.73183	1.335	1.074	0.764	0.571	0.419	0.425	0.491	0.558	0.74132	0.72677	0.35866	0.38027	0.55529	0.67669	30	3	1	0.8366	3	21	2	3	103.53753	98.76544	1.159	1.215	0.61	0.605	0.395	0.41	0.402	0.41	0.79714	0.82826	0.36598
25	2	62	148.8	61.8	27.91	1	3	1.07527	2	44	3	3	116.61807	130.57673	1.029	0.919	0.426	0.493	0.321	0.34	0.32	0.258	0.80159	0.80472	0.42889	0.38057	0.77899	0.87565	31	2	2	0.89692	3	50	3	3	103.44828	106.95187	1.16	1.122	0.567	0.555	0.4	0.408	0.316	0.314	0.91976	0.92558	0.50616
26	2	68	162.4	54	20.47	1	3	1.06527	2	39	3	3	104.07633	100.08337	1.153	1.199	0.615	0.538	0.373	0.374	0.406	0.43	0.59084	0.56518	0.28654	0.31814	0.51244	0.47138	32	3	1	0.94212	2	25	3	3	118.22659	112.99435	1.015	1.062	0.536	0.479	0.375	0.35	0.29	0.35	0.68766	0.67206	0.32489
27	2	60	152.3	50.4	21.73	2	2	0.82731	3	51	3	3	113.31445	123.07694	1.059	0.975	0.528	0.447	0.256	0.445	0.312	0.274	0.72114	0.68953	0.38268	0.31436	0.68096	0.70721	33	2	2	1.04099	2	17	2	2	116.16651	115.71843	1.033	1.037	0.515	0.518	0.365	0.394	0.274	0.274	0.95081	0.95355	0.46999
28	2	62	153	49	20.93	2	2	0.89542	3	39	3	3	111.00834	113.63634	1.081	1.056	0.595	0.486	0.358	0.445	0.278	0.277	0.93907	0.93697	0.41416	0.52833	0.86871	0.88728	34	1	4	1.23449	1	9	1	1	131.29102	130.8615	0.914	0.917	0.473	0.444	0.366	0.357	0.195	0.194	0.98486	0.93711	0.47028
29	1	66	169.7	70.6	24.52	1	3	0.9723	2	30	3	3	102.30178	98.76542	1.173	1.215	0.694	0.521	0.283	0.424	0.503	0.508	0.61798	0.5707	0.30046	0.26951	0.52684	0.46971	35	0	5	1.42521	0	1	0	0	135.28747	136.98629	0.887	0.876	0.468	0.419	0.352	0.392	0.143	0.156	1.44893	1.36922	0.7711
30	2	68	145.2	43.7	20.73	2	2	0.92287	2	35	3	3	86.89357	79.73423	1.381	1.505	0.726	0.655	0.445	0.569	0.367	0.399	0.72223	0.75129	0.366	0.35794	0.52298	0.49919	36	1	3	1.25342	1	10	1	1	85.53101	80.53691	1.403	1.49	0.695	0.708	0.553	0.543	0.307	0.319	0.7743	0.77628	0.44312
31	2	71	148	63	28.76	1	4	0.87838	3	37	3	3	90.56603	87.08274	1.325	1.378	0.69	0.688	0.545	0.54	0.29	0.293	1.11541	1.20165	0.5816	0.62115	0.84182	0.87202	37	1	3	0.86207	3	27	3	3	113.63634	108.59726	1.056	1.105	0.547	0.509	0.39	0.383	0.283	0.273	0.82786	0.81137	0.41785
32	2	70	138.3	37	19.34	3	0	0.62184	3	48	3	3	121.4575	126.05046	0.988	0.952	0.587	0.401	0.191	0.228	0.473	0.533	0.33574	0.31099	0.22235	0.11329	0.33982	0.32667	38	3	1	0.86207	3	25	3	3	118.69434	118.1102	1.011	1.016	0.527	0.484	0.339	0.387	0.285	0.288	0.78278	0.70572	0.3651
33	2	51	150	75	33.33	3	1	0.73333	3	37	3	3	143.19804	128.34225	0.838	0.935	0.439	0.399	0.242	0.256	0.34	0.334	0.56838	0.5561	0.26289	0.30678	0.67826	0.59476	39	1	3	0.89888	3	13	1	3	132.15859	136.98629	0.908	0.876	0.487	0.421	0.291	0.34	0.277	0.306	0.7628	0.6757	0.39581
34	2	73	142	38	18.85	1	3	0.89437	3	73	3	3	107.14287	99.91676	1.12	1.201	0.524	0.596	0.471	0.42	0.229	0.256	0.89057	1.04037	0.31959	0.5741	0.79515	0.86625	40	2	2	0.84828	3	43	3	3	97.40259	106.76157	1.232	1.124	0.571	0.553	0.398	0.367	0.356	0.359	0.49747	0.53272	0.30603
35	2	59	150.5	39.7	17.53	3	1	0.6711	3	45	3	3	68.76789	66.62965	1.745	1.801	0.921	0.824	0.443	0.476	0.826	0.714	0.55792	0.56462	0.21151	0.35311	0.31972	0.3135	41	2	2	0.88904	3	25	3	3	105.1709	110.90573	1.141	1.082	0.599	0.542	0.403	0.452	0.286	0.301	0.84427	0.64481	0.4496
36	1	49	169.1	73	25.53	1	4	1.02898	2	34	3	3	140.84507	114.28575	0.852	1.05	0.536	0.514	0.333	0.368	0.357	0.349	0.78159	0.82293	0.43745	0.39533	0.91736	0.78374	42	2	2	0.97575	2	49	3	3	99.58505	99.83362	1.205	1.202	0.609	0.593	0.419	0.415	0.361	0.368	1.07114	1.06444	0.6019
37	2	71	159.5	59.2	23.27	2	2	0.9906	2	37	3	3	117.30208	109.38923	1.023	1.097	0.577	0.446	0.339	0.448	0.236	0.243	0.72694	0.74624	0.39123	0.33722	0.7106	0.68026	43	2	2	0.85305	3	17	2	3	132.30429	124.86993	0.907	0.961	0.476	0.431	0.363	0.391	0.153	0.16	0.88471	0.90115	0.41744
38	2	60	153.1	65	27.73	1	4	1.04507	2	38	3	3	93.16771	96.23097	1.288	1.247	0.669	0.578	0.361	0.451	0.444	0.435	0.78983	0.75204	0.30619	0.4438	0.61322	0.60308	44	1	4	1.35593	0	7	1	1	123.07694	121.95122	0.975	0.984	0.505	0.47	0.365	0.408	0.202	0.203	1.11271	1.11076	0.50277
39	2	62	161.5	58.3	22.35	3	1	1.08978	2	27	3	3	110.09175	120.60301	1.09	0.995	0.555	0.535	0.363	0.42	0.307	0.298	1.04468	0.96364	0.53218	0.51361	0.95842	0.96848	45	1	3	1.15313	1	16	2	2	99.17355	99.09166	1.21	1.211	0.621	0.59	0.435	0.471	0.307	0.305	1.0151	1.08111	0.53213
40	2	74	154	48	20.24	3	1	0.79221	3	39	3	3	115.49567	110.3956	1.039	1.087	0.47	0.569	0.436	0.35	0.244	0.301	0.78301	0.91224	0.29475	0.48448	0.75362	0.83923	46	2	2	0.99741	2	28	3	3	125.39185	119.04762	0.957	1.008	0.465	0.492	0.388	0.357	0.212	0.21	0.91678	0.94675	0.47169
41	2	61	154.4	56.1	23.53	3	0	0.40803	3	26	3	3	121.21215	123.71137	0.99	0.97	0.513	0.477	0.314	0.392	0.284	0.29	0.64271	0.63416	0.23839	0.41144	0.64921	0.65377	47	1	3	0.85326	3	19	2	3	132.59669	132.89037	0.905	0.903	0.435	0.468	0.351	0.341	0.244	0.211	0.77243	0.77055	0.36848
42	2	63	156	57.5	23.63	3	0	0.58333	3	64	3	3	113.52884	122.19961	1.057	0.982	0.624	0.433	0.244	0.383	0.43	0.46	0.60896	0.53369	0.2559	0.34961	0.57612	0.54347	49	3	1	0.90968	2	24	3	3	108.59728	98.44136	1.105	1.219	0.586	0.519	0.386	0.425	0.294	0.312	1.00203	0.9781	0.52053
43	2	82	146	52.9	24.82	2	2	0.65068	3	50	3	3	95.16256	93.38521	1.261	1.285	0.784	0.477	0.264	0.491	0.506	0.494	0.47706	0.46998	0.22882	0.24655	0.37832	0.36574	50	1	3	0.8305	3	54	3	3	84.38819	88.36526	1.422	1.358	0.803	0.555	0.388	0.529	0.471	0.441	0.58884	0.55776	0.35386
44	2	56	163.5	83.5	31.24	3	0	0.73394	3	56	3	3	128.47966	131.72341	0.934	0.911	0.453	0.458	0.293	0.253	0.317	0.365	0.83286	0.85076	0.38158	0.4695	0.89171	0.93388	51	3	1	0.74761	3	47	3	3	110.39557	103.0928	1.087	1.164	0.561	0.603	0.412	0.329	0.439	0.423	0.8642	0.88157	0.4511
45	1	81	157.5	68.2	27.49	3	1	0.68571	3	39	3	3	153.06122	142.34875	0.784	0.843	0.377	0.407	0.258	0.27	0.256	0.271	0.61748	0.59277	0.22227	0.39131	0.7876	0.70317	52	2	2	0.93333	2	11	1	2	132.15859	131.72338	0.908	0.911	0.445	0.463	0.347	0.29	0.271	0.271	0.61847	0.60948	0.29003
46	1	75	167.2	80.5	28.8	2	2	0.91507	2	24	3	3	96.00002	89.15305	1.25	1.346	0.642	0.608	0.46	0.409	0.381	0.412	0.76838	0.85926	0.45995	0.30553	0.6147	0.63838	53	2	2	1.0006	2	29	3	3	92.30768	90.9091	1.3	1.32	0.67	0.63	0.47	0.53	0.3	0.33	1.06645	1.04624	0.58438
47	2	61	156.7	48.3	19.67	2	2	1.22527	1	11	1	2	113.20753	111.00829	1.06	1.081	0.541	0.54	0.43	0.421	0.218	0.23	1.14962	1.18481	0.61708	0.56162	1.08455	1.09603	54	2	2	1.23175	1	8	1	2	116.05417	115.49567	1.034	1.039	0.511	0.528	0.426	0.409	0.203	0.204	1.11698	1.17492	0.5921
48	2	70	157.5	69.5	28.02	3	1	0.90159	2	32	3	3	100	106.66667	1.2	1.125	0.584	0.541	0.31	0.409	0.408	0.406	0.76791	0.72213	0.40861	0.31511	0.63993	0.6419	56	3	1	0.96897	2	17	2	3	90.84028	96.6962	1.321	1.241	0.652	0.589	0.409	0.482	0.356	0.35	0.95162	0.85574	0.45697
49	2	81	155.4	65.4	27.08	3	1	0.63063	3	68	3	3	90.978	98.52217	1.319	1.218	0.644	0.675	0.444	0.368	0.507	0.523	0.56586	0.57177	0.25047	0.31547	0.429	0.46943	57	2	2	0.91318	2	39	3	3	99.66777	108.59728	1.204	1.105	0.644	0.56	0.371	0.478	0.355	0.322	0.93315	0.61623	0.49144
50	2	73	151	58.4	25.61	3	1	0.5298	3	60	3	3	79.6284	79.15566	1.507	1.516	0.89	0.626	0.292	0.476	0.747	0.748	0.55024	0.58566	0.38966	0.19888	0.36512	0.38632	58	2	2	1.0356	2	12	1	2	95.16256	99.83364	1.261	1.202	0.612	0.59	0.403	0.408	0.37	0.391	0.68044	0.93279	0.48757
51	1	76	149.7	55	24.54	1	3	1.16232	1	46	3	3	122.825	122.07527	0.977	0.983	0.483	0.494	0.375	0.359	0.243	0.228	0.90571	0.92268	0.45346	0.44753	0.92703	0.93864	59	1	3	1.18655	1	6	0	1	142.85712	150.75386	0.84	0.796	0.369	0.427	0.351	0.274	0.172	0.171	0.81347	0.84357	0.30197
52	1	81	167	74	26.53	3	0	0.61677	3	42	3	3	106.00707	109.99083	1.132	1.091	0.593	0.498	0.294	0.366	0.41	0.431	0.68609	0.64209	0.40653	0.23888	0.60609	0.58853	60	3	0	0.61078	3	24	3	3	89.02077	90.84027	1.348	1.321	0.75	0.598	0.329	0.419	0.6	0.663	0.57633	0.58138	0.32953
53	1	61	168	61.5	21.79	1	4	1.02381	2	52	3	3	93.53079	94.78675	1.283	1.266	0.671	0.612	0.426	0.496	0.361	0.24	0.95792	0.92126	0.45067	0.50672	0.74662	0.7277	61	1	4	1.15385	1	30	3	3	100	102.91594	1.2	1.166	0.62	0.546	0.435	0.462	0.26	0.269	1.04085	1.01738	0.52646
54	2	71	154.6	61	25.52	2	2	0.2652	3	33	3	3	99.09166	96.93052	1.211	1.238	0.726	0.485	0.361	0.466	0.384	0.423	0.83816	0.7899	0.45545	0.38051	0.69212	0.63804	62	2	2	1.08021	2	8	1	2	131.43481	127.93177	0.913	0.938	0.443	0.47	0.357	0.344	0.212	0.198	0.97284	0.99567	0.48837
55	2	71	156.3	69	28.24	1	3	1.10045	1	33	3	3	112.14956	108.01084	1.07	1.111	0.548	0.522	0.399	0.41	0.261	0.27	0.92552	1.02119	0.43616	0.49339	0.86497	0.91916	63	1	3	1.19642	1	15	1	1	115.60698	115.16314	1.038	1.042	0.53	0.508	0.408	0.423	0.207	0.242	0.99319	1.03225	0.50227
56	2	64	150	54.7	24.31	2	2	0.7	3	51	3	3	93.82331	86.51766	1.279	1.387	0.58	0.699	0.473	0.437	0.369	0.318	0.83164	0.9263	0.36039	0.47364	0.65022	0.66784	65	1	3	1.26667	1	12	1	1	104.62076	104.34782	1.147	1.15	0.577	0.57	0.446	0.448	0.253	0.297	0.95063	1.01365	0.45413
57	1	74	158.3	52.7	21.03	1	4	1.01074	2	16	2	2	119.403	120.36109	1.005	0.997	0.511	0.486	0.403	0.433	0.17	0.161	1.21398	1.25861	0.64404	0.61461	1.20794	1.26239	66	2	2	1.12445	1	1	0	2	123.96694	125.26097	0.968	0.958	0.503	0.455	0.379	0.417	0.184	0.162	1.24718	1.24882	0.63623
58	1	82	145.1	41	19.47	2	2	0.53756	3	50	3	3	72.99268	88.75738	1.644	1.352	0.839	0.513	0.295	0.548	0.426	0.509	0.57737	0.54538	0.31556	0.23536	0.3512	0.40339	68	2	2	0.94667	2	24	3	3	110.59907	109.09092	1.085	1.1	0.588	0.497	0.418	0.449	0.218	0.267	0.75919	0.77073	0.43629
59	2	61	155.4	51.5	21.33	3	1	0.72072	3	54	3	3	116.95909	125.00003	1.026	0.96	0.586	0.44	0.286	0.446	0.294	0.287	0.77516	0.71577	0.3332	0.43471	0.75552	0.74559	72	3	1	1.02302	2	28	3	3	114.72275	125.65446	1.046	0.955	0.48	0.475	0.395	0.382	0.192	0.178	0.85783	0.91501	0.47094
60	2	51	157	71	28.8	2	2	1.22293	1	25	3	3	106.85664	105.72687	1.123	1.135	0.541	0.594	0.431	0.428	0.291	0.276	0.93396	0.97241	0.48319	0.48642	0.83166	0.85675	73	1	4	1.14013	1	7	1	1	117.30207	128.89366	1.023	0.931	0.478	0.453	0.344	0.36	0.226	0.227	1.06572	0.97615	0.54617
61	2	57	157	77	31.24	2	2	1.00637	2	50	3	3	104.80352	106.10079	1.145	1.131	0.59	0.555	0.369	0.463	0.313	0.289	0.95515	1.07668	0.36622	0.58341	0.83419	0.95197	74	2	2	1.19365	1	10	1	2	111.2141	110.90575	1.079	1.082	0.549	0.533	0.389	0.423	0.256	0.27	1.11857	1.19431	0.5734
62	2	60	150	73	32.44	3	1	0.84	3	18	2	3	103.09278	114.72275	1.164	1.046	0.54	0.506	0.323	0.356	0.346	0.367	0.70328	0.65045	0.33797	0.30629	0.60419	0.62185	76	2	2	0.84667	3	15	1	3	113.10086	119.64106	1.061	1.003	0.525	0.478	0.347	0.39	0.29	0.266	0.93218	0.82802	0.50252
63	1	84	161	65	25.08	3	1	0.86957	3	38	3	3	90.49772	91.46343	1.326	1.312	0.684	0.628	0.453	0.525	0.315	0.334	0.99617	0.93545	0.48618	0.44858	0.75126	0.713	78	3	1	0.86335	3	17	2	3	102.47652	103.18142	1.171	1.163	0.552	0.611	0.45	0.433	0.322	0.28	0.89563	0.85654	0.45098
64	2	66	164.7	83	30.6	3	1	0.97753	2	17	2	3	144.75271	126.18297	0.829	0.951	0.461	0.368	0.304	0.33	0.195	0.261	0.82995	0.83246	0.41362	0.41562	1.00114	0.87535	79	2	2	1.04432	2	8	1	2	122.69938	114.72274	0.978	1.046	0.504	0.474	0.369	0.37	0.239	0.252	0.91145	0.91581	0.4624
65	2	71	152.3	74	31.9	2	2	1.06369	2	35	3	3	117.07316	121.08982	1.025	0.991	0.516	0.475	0.337	0.393	0.258	0.261	0.94887	0.89433	0.49805	0.4002	0.92573	0.90246	80	2	2	1.05056	2	10	1	2	133.63027	129.44982	0.898	0.927	0.487	0.411	0.325	0.365	0.208	0.244	0.89556	0.8925	0.4757
66	1	56	164.5	66	24.39	1	3	1.17325	1	21	2	2	110.49722	114.94254	1.086	1.044	0.593	0.493	0.388	0.487	0.211	0.198	1.15195	1.03719	0.63585	0.52231	1.06073	0.99348	81	1	3	1.34347	0	4	0	1	105.8201	110.19281	1.134	1.089	0.496	0.593	0.393	0.417	0.323	0.279	0.92229	0.93986	0.46749
67	2	58	158	49	19.63	2	2	0.82911	3	33	3	3	153.25671	139.04983	0.783	0.863	0.409	0.374	0.316	0.318	0.149	0.174	0.96564	0.98581	0.43263	0.52974	1.23325	1.14231	83	2	2	1	2	18	2	2	109.38924	103.89611	1.097	1.155	0.563	0.534	0.371	0.419	0.307	0.296	1.02509	1.0361	0.47685
68	2	62	174.2	61.3	20.2	3	0	0.83238	3	57	3	3	112.57036	112.25442	1.066	1.069	0.575	0.494	0.359	0.444	0.317	0.266	0.97904	0.94146	0.50696	0.43104	0.91843	0.88069	84	3	0	0.90126	2	23	2	3	121.70385	117.87819	0.986	1.018	0.548	0.438	0.358	0.33	0.298	0.334	0.92289	0.84762	0.48986
69	2	58	158	40.9	16.38	1	4	0.96835	2	23	2	2	102.82777	99.58506	1.167	1.205	0.64	0.565	0.393	0.48	0.343	0.332	0.6313	0.74651	0.37795	0.37962	0.54096	0.61951	85	1	4	1.16561	1	22	2	2	123.96695	123.96695	0.968	0.968	0.547	0.421	0.334	0.432	0.202	0.248	0.79591	0.73539	0.48412
70	2	73	144	53.7	25.9	1	3	1	2	29	3	3	121.58055	123.45677	0.987	0.972	0.495	0.477	0.324	0.297	0.298	0.351	0.71942	0.84209	0.44607	0.40127	0.72889	0.86635	87	1	3	1.05556	2	8	1	2	132.45031	129.58965	0.906	0.926	0.449	0.457	0.323	0.297	0.286	0.281	0.63109	0.62402	0.37269
71	1	81	157.7	70.2	28.23	2	2	0.98922	2	18	2	2	176.99119	172.91066	0.678	0.694	0.317	0.361	0.254	0.254	0.17	0.162	0.59292	0.62256	0.1904	0.41754	0.87452	0.89706	89	1	3	1.1097	1	8	1	1	158.31132	161.7251	0.758	0.742	0.398	0.344	0.241	0.302	0.199	0.199	0.54962	0.56861	0.33011
72	2	67	162.9	75.2	28.34	1	3	1.00675	2	28	3	3	142.18008	142.85716	0.844	0.84	0.424	0.42	0.33	0.303	0.211	0.256	0.87602	0.83575	0.42038	0.45717	1.03794	0.99494	90	2	2	1.17864	1	14	1	2	134.22818	136.20885	0.894	0.881	0.453	0.428	0.291	0.332	0.265	0.258	0.96533	0.96383	0.52976
73	2	59	149.6	39.9	17.83	2	2	0.88904	3	16	2	3	98.11939	96.07686	1.223	1.249	0.639	0.61	0.399	0.468	0.387	0.382	0.89297	0.91237	0.48194	0.42894	0.73015	0.73048	91	0	5	1.23588	1	6	0	1	111.00834	108.69565	1.081	1.104	0.495	0.586	0.461	0.233	0.387	0.376	0.95479	1.13894	0.35355
74	2	62	152.7	62.8	26.93	1	3	1.26392	1	23	2	2	100.75567	101.26583	1.191	1.185	0.587	0.598	0.386	0.427	0.409	0.372	0.85277	0.85879	0.43938	0.41887	0.71602	0.72472	92	2	2	1.18533	1	7	1	2	106.10079	117.07316	1.131	1.025	0.525	0.5	0.353	0.393	0.293	0.279	0.94687	0.95294	0.46645
75	1	78	166.6	73.1	26.34	2	2	0.97239	2	34	3	3	110.5991	106.38298	1.085	1.128	0.641	0.444	0.296	0.408	0.381	0.366	0.93618	0.89509	0.46779	0.48578	0.86284	0.79352	93	3	1	1.05042	2	17	2	3	97.87926	101.60879	1.226	1.181	0.672	0.554	0.287	0.458	0.481	0.426	1.01374	0.75027	0.46231
76	2	78	148	55	25.11	2	2	0.81757	3	58	3	3	82.361	73.17074	1.457	1.64	0.731	0.909	0.65	0.53	0.529	0.46	0.87462	0.92988	0.41316	0.50763	0.60029	0.567	94	1	3	1.03378	2	11	1	2	114.17697	116.84519	1.051	1.027	0.536	0.515	0.399	0.404	0.248	0.256	1.00801	0.99233	0.50527
77	2	80	151	65	28.51	3	1	0.84106	3	80	3	3	127.65957	117.64709	0.94	1.02	0.439	0.581	0.455	0.319	0.242	0.246	0.67149	0.8786	0.46016	0.4138	0.71436	0.86138	95	2	2	0.90728	2	18	2	2	117.30207	115.94205	1.023	1.035	0.496	0.539	0.359	0.338	0.318	0.338	0.67073	0.85823	0.43058
78	2	80	150.3	44.4	19.65	3	1	0.6853	3	53	3	3	114.83253	111.83598	1.045	1.073	0.516	0.529	0.338	0.4	0.307	0.322	0.53911	0.50313	0.28289	0.26577	0.5159	0.4689	96	1	3	1.10964	1	10	1	1	128.47967	129.31033	0.934	0.928	0.459	0.475	0.365	0.394	0.175	0.156	1.23577	1.1284	0.63232
79	2	77	147.6	48.5	22.26	1	3	0.96883	2	36	3	3	114.61316	113.20755	1.047	1.06	0.541	0.519	0.33	0.375	0.379	0.355	0.69568	0.63972	0.35042	0.29077	0.66445	0.60351	97	2	2	1.00949	2	33	3	3	124.61058	116.39184	0.963	1.031	0.496	0.467	0.349	0.373	0.241	0.271	0.83458	0.79805	0.46239
80	2	69	152.3	51	21.99	3	1	0.55811	3	35	3	3	126.71594	128.75541	0.947	0.932	0.538	0.409	0.303	0.429	0.215	0.239	0.6733	0.68583	0.32843	0.34343	0.71099	0.73586	98	3	1	0.74852	3	50	3	3	109.19018	109.09091	1.099	1.1	0.614	0.485	0.351	0.439	0.309	0.316	0.61357	0.56237	0.35291
81	2	87	143	52.9	25.87	3	1	0.53147	3	33	3	3	115.38462	104.71201	1.04	1.146	0.562	0.478	0.387	0.425	0.228	0.482	0.7007	0.69436	0.32954	0.36337	0.67375	0.6059	99	2	2	0.76923	3	40	3	3	116.84519	111.83598	1.027	1.073	0.473	0.554	0.43	0.362	0.235	0.253	0.6748	0.69324	0.32865
82	2	57	157.2	68.4	27.68	3	1	0.97328	2	87	3	3	103.35918	111.9403	1.161	1.072	0.577	0.495	0.328	0.417	0.26	0.327	0.90204	0.88151	0.41454	0.46987	0.77695	0.82231	100	3	1	1.14504	1	13	1	3	125	106.1947	0.96	1.13	0.47	0.49	0.38	0.4	0.18	0.18	0.9511	1.09639	0.41254
83	1	67	171.2	79	26.95	2	2	0.81776	3	55	3	3	97.56099	96.54063	1.23	1.243	0.648	0.582	0.411	0.479	0.34	0.346	0.99523	1.06291	0.38754	0.60837	0.80913	0.85512	102	2	2	1.08518	2	1	0	2	112.25444	104.25715	1.069	1.151	0.527	0.542	0.395	0.383	0.291	0.293	1.11318	1.16779	0.50896
84	2	56	166.5	83.1	29.98	3	1	0.85285	3	41	3	3	125	113.52884	0.96	1.057	0.5	0.46	0.297	0.367	0.296	0.325	0.97271	0.94121	0.50277	0.47538	1.01324	0.89045	103	3	1	0.93093	2	32	3	3	102.73972	105.6338	1.168	1.136	0.59	0.546	0.388	0.454	0.307	0.294	0.94708	0.98159	0.47027
85	1	69	165.1	67	24.58	1	3	1.29618	1	23	2	2	109.89011	108.99182	1.092	1.101	0.581	0.52	0.394	0.43	0.252	0.277	0.97182	1.02776	0.51331	0.5139	0.88994	0.93348	104	0	5	1.34464	0	13	1	1	110.09173	107.81672	1.09	1.113	0.538	0.552	0.426	0.43	0.234	0.224	1.24451	1.19946	0.65825
86	2	74	144.6	46.6	22.29	3	1	0.90595	2	59	3	3	116.39184	115.60695	1.031	1.038	0.526	0.512	0.391	0.422	0.221	0.225	1.04634	1.05822	0.54356	0.51851	1.01488	1.01948	105	3	1	0.98066	2	29	3	3	119.2843	123.32993	1.006	0.973	0.479	0.494	0.395	0.361	0.162	0.217	1.04553	1.10234	0.55881
87	1	62	161	69.5	26.81	0	6	1.10559	1	35	3	3	92.3077	86.89355	1.3	1.381	0.645	0.655	0.413	0.449	0.438	0.342	0.91461	0.83833	0.45154	0.46028	0.70355	0.60704	106	1	3	1.18012	1	25	3	3	95.31375	99.66777	1.259	1.204	0.557	0.647	0.502	0.427	0.279	0.275	0.8842	0.94983	0.45405
88	2	65	151	43	18.86	3	0	0.63576	3	51	3	3	108.30322	114.94256	1.108	1.044	0.545	0.499	0.398	0.358	0.186	0.288	0.49096	0.53369	0.26643	0.24885	0.4431	0.5112	107	3	0	0.59721	3	24	3	3	118.34317	128.89366	1.014	0.931	0.535	0.479	0.365	0.401	0.248	0.298	0.53789	0.62704	0.24504
89	1	67	157	66.7	27.06	2	2	0.93631	2	37	3	3	109.99083	111.52419	1.091	1.076	0.57	0.506	0.372	0.451	0.274	0.253	0.92968	0.9556	0.51276	0.44787	0.85214	0.8881	108	1	3	0.95481	2	35	3	3	96.69622	100.75567	1.241	1.191	0.631	0.56	0.418	0.468	0.313	0.305	0.8136	0.89486	0.466
90	2	57	151.8	62.5	27.12	3	0	0.83004	3	36	3	3	85.95989	66.48199	1.396	1.805	0.724	0.672	0.32	0.47	0.606	0.41	0.82838	0.90166	0.35857	0.47325	0.5934	0.49953	109	3	1	0.32982	3	17	2	3	106.28876	100.67114	1.129	1.192	0.608	0.521	0.381	0.476	0.272	0.279	0.88718	0.88664	0.41097
91	2	75	149.8	57.5	25.62	3	1	0.76101	3	39	3	3	99.66775	97.08737	1.204	1.236	0.61	0.594	0.456	0.472	0.276	0.294	0.84889	0.90103	0.41307	0.43312	0.70506	0.72899	110	3	1	0.55629	3	21	2	3	105.26315	106.38298	1.14	1.128	0.592	0.536	0.407	0.466	0.268	0.255	0.9494	0.91278	0.46513
92	2	52	150	60.9	27.07	3	1	0.50667	3	62	3	3	101.52285	101.95412	1.182	1.177	0.505	0.677	0.359	0.282	0.541	0.549	0.41841	0.42661	0.0965	0.50925	0.35399	0.36245	111	3	1	0.74	3	41	3	3	85.6531	92.59258	1.401	1.296	0.61	0.686	0.367	0.426	0.513	0.503	0.82424	0.74161	0.41503
93	1	79	153	64	27.34	2	2	0.73856	3	55	3	3	87.52736	85.6531	1.371	1.401	0.633	0.738	0.375	0.438	0.558	0.515	0.5859	0.52408	0.23836	0.33789	0.42735	0.37407	112	2	2	1.0719	2	22	2	2	97.24474	95.61754	1.234	1.255	0.63	0.604	0.437	0.461	0.336	0.314	0.8791	0.86749	0.41377
94	1	83	158	59	23.63	1	3	0.93038	2	16	2	2	108.99184	105.1709	1.101	1.141	0.527	0.574	0.426	0.406	0.269	0.236	0.92858	1.01342	0.43693	0.49596	0.84339	0.88818	114	0	5	0.88608	3	7	1	3	112.14954	122.6994	1.07	0.978	0.488	0.49	0.366	0.35	0.246	0.262	0.76675	0.82344	0.42768
95	2	68	152	64	27.7	3	1	0.50658	3	35	3	3	90.56603	87.84773	1.325	1.366	0.71	0.615	0.387	0.45	0.488	0.523	0.64349	0.66827	0.27588	0.36507	0.48565	0.48922	116	2	2	0.51974	3	17	2	3	129.58968	113.74409	0.926	1.055	0.54	0.386	0.29	0.383	0.253	0.313	0.66259	0.67846	0.35814
96	2	68	151.6	79.7	34.68	2	2	0.69921	3	25	3	3	120.48192	119.88013	0.996	1.001	0.585	0.411	0.226	0.358	0.412	0.379	0.57179	0.54338	0.28047	0.29011	0.57409	0.54284	118	2	2	0.65963	3	22	2	3	134.98314	128.34222	0.889	0.935	0.453	0.482	0.341	0.297	0.278	0.297	0.58258	0.60095	0.2937
97	2	57	151.4	54.5	23.78	1	3	1.10964	1	24	3	3	129.31035	126.05043	0.928	0.952	0.472	0.456	0.287	0.375	0.266	0.207	0.97975	1.00004	0.47893	0.50024	1.05577	1.05046	119	1	3	1.15588	1	15	1	1	118.34317	108.01082	1.014	1.111	0.478	0.536	0.412	0.371	0.231	0.249	0.94941	1.03947	0.46809
98	2	50	142	60	29.76	2	2	0.88028	3	33	3	3	108.49909	104.62075	1.106	1.147	0.585	0.521	0.354	0.392	0.36	0.464	0.59679	0.5869	0.27539	0.32288	0.5396	0.51169	120	1	3	1.04225	2	27	3	3	105.5409	115.94202	1.137	1.035	0.553	0.482	0.324	0.338	0.331	0.373	0.71491	0.72994	0.33378
99	2	80	147.8	56.5	25.86	2	2	0.8931	3	42	3	3	107.04727	107.71994	1.121	1.114	0.57	0.551	0.411	0.441	0.269	0.292	0.93211	0.84398	0.47821	0.46153	0.8315	0.75761	121	2	2	0.87957	3	10	1	3	110.59907	99.09166	1.085	1.211	0.493	0.592	0.467	0.416	0.202	0.204	0.97473	1.0851	0.42905
100	2	69	142.8	53	25.99	1	3	0.67227	3	30	3	3	154.83871	161.94333	0.775	0.741	0.319	0.422	0.301	0.279	0.235	0.161	0.71601	0.70659	0.31602	0.4006	0.92388	0.95356	122	2	2	0.97339	2	20	2	2	136.83013	158.94042	0.877	0.755	0.292	0.463	0.323	0.257	0.23	0.175	0.71844	0.75069	0.30795
101	2	64	159.3	52	20.49	1	3	1.10483	1	24	3	3	118.22662	120.12011	1.015	0.999	0.506	0.493	0.411	0.415	0.207	0.173	0.71283	0.95504	0.47741	0.48065	0.70229	0.95599	123	1	3	1.23038	1	14	1	1	116.05417	110.90573	1.034	1.082	0.531	0.503	0.406	0.425	0.203	0.206	1.20618	1.19504	0.61553
102	2	61	153.7	58	24.55	2	2	0.68315	3	20	2	3	116.61807	122.57404	1.029	0.979	0.49	0.489	0.35	0.382	0.249	0.247	0.58696	0.63473	0.30618	0.31658	0.57042	0.64834	124	1	3	0.94811	2	9	1	2	126.18295	137.93105	0.951	0.87	0.401	0.469	0.366	0.369	0.191	0.135	0.8661	0.93628	0.44563
103	2	79	147	50	23.14	2	2	0.70068	3	43	3	3	115.94202	120	1.035	1	0.545	0.49	0.324	0.423	0.288	0.29	0.90521	0.64845	0.44091	0.4618	0.8746	0.64845	125	0	5	1.2585	1	14	1	1	110.70111	120.36109	1.084	0.997	0.51	0.487	0.425	0.464	0.12	0.108	1.20988	1.23414	0.60829
104	2	69	150.3	49	21.69	1	3	0.96474	2	55	3	3	133.92859	147.23925	0.896	0.815	0.632	0.264	0.16	0.449	0.287	0.351	0.58112	0.49161	0.4614	0.10691	0.64857	0.60321	127	1	3	0.95808	2	23	2	2	133.48166	126.84988	0.899	0.946	0.459	0.44	0.296	0.355	0.248	0.253	0.9239	0.98455	0.44416
105	1	83	166.1	69.7	25.26	3	1	0.88501	3	41	3	3	113.42154	90.70295	1.058	1.323	0.607	0.451	0.296	0.37	0.392	0.375	0.63319	0.72804	0.34255	0.29741	0.59848	0.5503	129	2	2	0.79566	3	25	3	3	94.04389	115.16315	1.276	1.042	0.505	0.537	0.404	0.354	0.302	0.284	0.69301	0.72998	0.34535
106	2	63	145.1	43	20.42	1	3	1.24052	1	26	3	3	112.67605	111.11109	1.065	1.08	0.563	0.502	0.406	0.468	0.191	0.202	0.89772	0.96348	0.43349	0.46447	0.84293	0.89211	130	1	3	1.0889	2	16	2	2	91.67303	104.25717	1.309	1.151	0.592	0.559	0.414	0.473	0.253	0.264	0.87753	0.91013	0.45399
107	2	72	150	52	23.11	1	3	0.76667	3	57	3	3	121.21212	117.30207	0.99	1.023	0.499	0.491	0.32	0.373	0.297	0.287	0.67261	0.72879	0.32024	0.35421	0.67941	0.7124	131	1	3	1.05333	2	11	1	2	109.78958	123.839	1.093	0.969	0.498	0.471	0.326	0.363	0.273	0.28	0.85356	0.86414	0.41185
108	2	56	151.6	52.6	22.89	1	3	0.73879	3	53	3	3	101.60881	104.07633	1.181	1.153	0.502	0.651	0.46	0.247	0.392	0.446	0.62009	0.69428	0.33004	0.36521	0.52506	0.60215	132	1	3	1.14116	1	0	0	1	120.36109	117.18751	0.997	1.024	0.489	0.508	0.402	0.357	0.238	0.256	0.92431	0.94957	0.42731
109	1	65	180	80.2	24.75	1	4	1.22778	1	22	2	2	121.70386	126.44889	0.986	0.949	0.482	0.467	0.347	0.331	0.266	0.271	1.08016	1.08396	0.54128	0.54989	1.0955	1.14222	135	0	5	1.24514	1	4	0	1	102.04082	109.48906	1.176	1.096	0.532	0.564	0.4	0.416	0.28	0.28	1.15384	1.25872	0.58681
110	2	52	153.2	65	27.69	3	1	0.92037	2	54	3	3	79.89347	77.61966	1.502	1.546	0.842	0.66	0.452	0.568	0.482	0.496	0.91507	0.92298	0.43437	0.48162	0.60924	0.59701	136	1	3	1.24021	1	3	0	1	122.32417	124.22359	0.981	0.966	0.464	0.502	0.374	0.321	0.257	0.271	1.01508	1.00758	0.49831
111	2	64	160	77.9	30.43	1	4	1.00625	2	35	3	3	101.52285	103.44829	1.182	1.16	0.567	0.593	0.381	0.406	0.351	0.373	0.87645	0.88773	0.41506	0.47976	0.74149	0.76529	138	1	4	1.0375	2	15	1	2	109.09092	111.52414	1.1	1.076	0.52	0.556	0.416	0.42	0.288	0.24	1.11697	1.16056	0.59471
112	2	73	150	49.1	21.82	3	1	0.68667	3	42	3	3	113.42154	105.26317	1.058	1.14	0.53	0.528	0.365	0.417	0.276	0.281	0.8601	0.91333	0.43824	0.42407	0.81295	0.80117	139	1	3	0.96	2	8	1	2	123.58394	121.08982	0.971	0.991	0.489	0.482	0.38	0.406	0.185	0.201	1.03563	1.09658	0.50503
113	2	66	158.3	52.9	21.11	2	2	1.06128	2	37	3	3	112.67608	113.42157	1.065	1.058	0.532	0.526	0.4	0.376	0.242	0.282	0.84853	1.01942	0.53957	0.47643	0.79674	0.96353	140	1	3	1.28725	1	19	2	2	126.98414	134.83144	0.945	0.89	0.461	0.429	0.331	0.395	0.207	0.164	1.12487	1.02338	0.59474
114	2	82	150	50.4	22.4	3	1	0.7	3	55	3	3	147.60148	146.5201	0.813	0.819	0.415	0.404	0.276	0.306	0.218	0.237	0.5755	0.61248	0.29932	0.3144	0.70787	0.74784	141	2	2	0.90667	2	15	1	2	123.839	112.25444	0.969	1.069	0.503	0.566	0.413	0.359	0.325	0.297	0.63745	0.59639	0.39936
115	2	77	149	62.3	28.06	2	2	0.83893	3	31	3	3	109.09089	113.10084	1.1	1.061	0.505	0.556	0.344	0.341	0.326	0.376	0.71169	0.72926	0.37445	0.34941	0.64699	0.68733	142	2	2	1.0604	2	13	1	2	104.34782	102.38908	1.15	1.172	0.566	0.606	0.437	0.41	0.316	0.325	0.8385	0.83719	0.44242
116	2	63	152	43.8	18.96	3	1	0.33553	3	52	3	3	138.88891	126.71594	0.864	0.947	0.468	0.396	0.276	0.347	0.241	0.253	0.44466	0.52541	0.12915	0.32153	0.51465	0.55482	144	3	1	0.70395	3	47	3	3	171.18403	169.25247	0.701	0.709	0.351	0.358	0.27	0.265	0.172	0.174	0.58398	0.60159	0.17855
117	2	67	155	49.9	20.77	1	3	0.56129	3	50	3	3	55.73617	57.25192	2.153	2.096	0.96	1.136	0.387	0.542	2.02	1.167	0.4883	0.53186	0.27608	0.24846	0.2268	0.25375	145	2	2	0.75016	3	22	2	3	94.33963	88.8889	1.272	1.35	0.589	0.683	0.431	0.423	0.418	0.357	0.71839	0.80173	0.27575
118	2	74	160	82.1	32.07	3	1	0.51875	3	50	3	3	76.48185	77.82102	1.569	1.542	0.847	0.695	0.291	0.447	0.775	0.804	0.60405	0.58421	0.27182	0.32502	0.38499	0.37887	147	3	1	0.63125	3	23	2	3	99.17357	95.46541	1.21	1.257	0.591	0.666	0.351	0.389	0.534	0.517	0.538	0.54933	0.2021
119	2	73	148.2	49.6	22.58	1	3	1.01215	2	34	3	3	112.67605	113.74407	1.065	1.055	0.559	0.506	0.386	0.442	0.237	0.226	1.21467	1.15116	0.61428	0.59789	1.14054	1.09114	149	1	3	1.09987	2	10	1	2	117.07321	127.25347	1.025	0.943	0.496	0.447	0.336	0.389	0.213	0.218	1.08242	0.92027	0.52411
120	2	55	160.3	66.1	25.72	1	3	0.79226	3	42	3	3	109.38925	117.07316	1.097	1.025	0.616	0.481	0.248	0.43	0.419	0.384	0.86427	0.67767	0.37517	0.4873	0.78785	0.66114	151	1	3	1.19077	1	20	2	2	111.52416	119.40297	1.076	1.005	0.486	0.519	0.405	0.396	0.224	0.204	1.07578	1.12199	0.52197
121	2	71	149.2	56.7	25.47	1	3	0.95845	2	27	3	3	114.50383	116.95906	1.048	1.026	0.54	0.508	0.396	0.407	0.245	0.251	0.90406	0.86752	0.48134	0.4218	0.86265	0.84553	154	2	2	1.00536	2	19	2	2	92.1659	96	1.302	1.25	0.61	0.64	0.453	0.415	0.344	0.382	0.83794	0.90673	0.43411
122	1	68	167.1	84.5	30.26	3	1	0.8079	3	66	3	3	102.56412	104.34784	1.17	1.15	0.606	0.564	0.33	0.47	0.37	0.393	0.80519	0.68217	0.3536	0.43553	0.6882	0.59319	156	3	1	1.14901	1	27	3	3	107.14285	110.49723	1.12	1.086	0.58	0.54	0.406	0.454	0.26	0.253	1.19916	1.13807	0.61404
123	1	82	159.9	55	21.51	3	1	0.8005	3	35	3	3	101.95414	96.38555	1.177	1.245	0.572	0.605	0.451	0.412	0.314	0.319	0.72609	0.74254	0.39812	0.33084	0.6169	0.59642	157	3	1	1.1132	1	25	3	3	97.64035	103.89611	1.229	1.155	0.616	0.613	0.476	0.443	0.31	0.322	0.78559	0.76896	0.41719
124	2	73	145	52.6	24.99	2	2	0.69655	3	54	3	3	92.09517	93.8233	1.303	1.279	0.65	0.653	0.385	0.471	0.447	0.437	0.56489	0.57463	0.25685	0.31342	0.43353	0.44928	159	3	1	0.81787	3	20	2	3	101.52283	101.0101	1.182	1.188	0.573	0.615	0.399	0.372	0.412	0.417	0.71764	0.72698	0.38041
125	2	61	156.7	52.3	21.3	3	1	0.82961	3	45	3	3	118.69434	127.38855	1.011	0.942	0.57	0.441	0.303	0.432	0.276	0.262	0.78563	0.7666	0.32431	0.45915	0.77708	0.8138	161	2	2	1.12955	1	16	2	2	114.06844	122.07527	1.052	0.983	0.497	0.486	0.375	0.402	0.213	0.206	0.98565	0.9569	0.49612
126	2	63	148	64.3	29.36	3	1	0.70946	3	47	3	3	94.04389	103.09278	1.276	1.164	0.68	0.484	0.239	0.266	0.723	0.659	0.56035	0.59266	0.29183	0.31615	0.43915	0.50916	162	3	1	1.01351	2	19	2	3	124.22361	120.12011	0.966	0.999	0.498	0.501	0.375	0.338	0.248	0.286	0.77069	0.90593	0.47287
127	2	75	146.8	56.3	26.12	0	5	0.92643	2	49	3	3	108.20557	111.21409	1.109	1.079	0.561	0.518	0.37	0.405	0.263	0.304	0.83718	0.83359	0.42074	0.41216	0.75489	0.77256	163	2	2	0.99455	2	31	3	3	113.42157	103.80622	1.058	1.156	0.568	0.49	0.386	0.389	0.283	0.331	0.75421	0.74823	0.35995
128	2	75	148	54.6	24.93	3	1	0.49324	3	25	3	3	67.68189	68.9259	1.773	1.741	0.923	0.818	0.282	0.499	0.827	0.96	0.59186	0.50759	0.31215	0.19663	0.33382	0.29155	165	3	1	0.58824	3	13	1	3	79.20792	74.02839	1.515	1.621	0.803	0.818	0.467	0.521	0.623	0.633	0.58874	0.60439	0.22341
129	2	78	154	40.9	17.22	3	0	0.38961	3	60	3	3	73.12615	74.39554	1.641	1.613	0.814	0.799	0.227	0.241	1.164	1.145	0.28091	0.25867	0.14687	0.11124	0.17119	0.16037	166	3	1	0.80936	3	49	3	3	86.6426	84.21052	1.385	1.425	0.698	0.727	0.47	0.456	0.453	0.499	0.59583	0.62809	0.37692
130	2	60	154.6	56.6	23.68	2	2	1.09961	2	31	3	3	109.48908	108.30322	1.096	1.108	0.519	0.577	0.428	0.388	0.28	0.296	0.9651	1.02935	0.46133	0.5021	0.88056	0.92902	168	1	3	0.95731	2	14	1	2	99.91672	110.49724	1.201	1.086	0.564	0.522	0.377	0.435	0.263	0.274	1.03705	0.92776	0.52868
131	2	65	160	48.9	19.1	3	0	0.48125	3	53	3	3	100.25062	96.77419	1.197	1.24	0.571	0.626	0.373	0.422	0.402	0.371	0.78575	0.75059	0.32106	0.46745	0.65643	0.60532	169	2	2	1.03125	2	24	3	3	100.41842	106.47739	1.195	1.127	0.561	0.566	0.428	0.435	0.277	0.264	1.04797	1.05195	0.55267
132	2	70	153	50.6	21.62	1	4	1.08497	2	58	3	3	106.66667	111.42062	1.125	1.077	0.558	0.519	0.404	0.445	0.212	0.228	1.01608	1.06999	0.54215	0.52834	0.90318	0.99349	171	1	4	1.49673	0	11	1	1	108.20559	109.78958	1.109	1.093	0.533	0.56	0.444	0.389	0.217	0.26	1.02935	1.10549	0.56053
133	2	80	159	67	26.5	3	0	0.56604	3	26	3	3	113.74409	110.9057	1.055	1.082	0.583	0.499	0.286	0.406	0.426	0.39	0.61288	0.57481	0.28859	0.27613	0.58093	0.53124	173	3	1	0.63522	3	14	1	3	106.383	104.16665	1.128	1.152	0.584	0.568	0.41	0.394	0.351	0.348	0.69143	0.72103	0.35642
134	2	71	154.6	60.2	25.19	3	1	0.7762	3	61	3	3	78.84362	79.15567	1.522	1.516	0.806	0.716	0.408	0.592	0.522	0.419	0.76369	0.71588	0.32189	0.44144	0.50176	0.47221	174	3	1	0.98065	2	23	2	3	125.13033	114.17697	0.959	1.051	0.459	0.5	0.339	0.344	0.276	0.266	0.8367	0.80582	0.47191
135	2	66	152.7	46.3	19.84	1	4	0.8317	3	40	3	3	90.49774	90.49774	1.326	1.326	0.73	0.596	0.332	0.536	0.458	0.531	0.75765	0.70295	0.27278	0.48759	0.57138	0.53013	175	1	3	0.94957	2	20	2	2	120.96776	119.04763	0.992	1.008	0.488	0.504	0.346	0.344	0.302	0.291	0.59272	0.61819	0.26819
136	2	66	152	49.4	21.38	1	3	0.85526	3	41	3	3	119.76047	120.12011	1.002	0.999	0.514	0.488	0.37	0.386	0.246	0.225	0.82226	0.81737	0.37029	0.44824	0.82061	0.81819	176	3	0	0.47368	3	21	2	3	99.42007	95.61752	1.207	1.255	0.608	0.599	0.437	0.448	0.322	0.349	0.61687	0.65882	0.29093
137	2	83	144.7	53.3	25.46	2	2	1.10574	1	30	3	3	130.01082	118.81188	0.923	1.01	0.465	0.545	0.362	0.345	0.336	0.303	0.54614	0.61388	0.37035	0.23486	0.5917	0.6078	178	1	4	1.05736	2	14	1	2	102.5641	102.65187	1.17	1.169	0.568	0.601	0.374	0.413	0.384	0.382	0.5148	0.65683	0.37123
138	1	75	167.5	82.5	29.41	2	2	1.02687	2	29	3	3	88.36524	87.14596	1.358	1.377	0.688	0.67	0.505	0.505	0.348	0.373	1.05227	1.07307	0.49562	0.5472	0.77487	0.77928	179	2	2	1.13433	1	23	2	2	89.28571	95.92326	1.344	1.251	0.622	0.629	0.482	0.454	0.311	0.315	0.99982	1.01256	0.54904
139	1	86	153.4	49.5	21.04	3	1	0.74967	3	32	3	3	134.9831	129.31035	0.889	0.928	0.429	0.46	0.329	0.32	0.24	0.261	0.72768	0.75208	0.35122	0.37663	0.81854	0.81043	180	2	2	0.91667	2	8	1	2	120.84592	123.07692	0.993	0.975	0.503	0.49	0.372	0.402	0.219	0.195	0.99331	0.96556	0.50418
140	2	80	147.1	54.4	25.14	1	3	0.85656	3	53	3	3	135.44019	135.59322	0.886	0.885	0.405	0.48	0.358	0.29	0.299	0.237	0.62164	0.67359	0.29806	0.37914	0.70162	0.76111	181	1	3	0.95173	2	24	3	3	119.2843	129.44983	1.006	0.927	0.461	0.466	0.368	0.346	0.219	0.213	0.9798	0.95124	0.47097
141	2	63	152.9	46.7	19.98	3	0	0.32047	3	75	3	3	152.86618	142.01195	0.785	0.845	0.415	0.43	0.265	0.195	0.348	0.385	0.39354	0.46914	0.21382	0.24893	0.50132	0.55519	183	3	0	0.47059	3	37	3	3	151.70668	124.61062	0.791	0.963	0.428	0.535	0.324	0.205	0.358	0.434	0.42315	0.5032	0.21822
142	2	74	142	49.2	24.4	3	1	0.44366	3	50	3	3	132.74332	134.98314	0.904	0.889	0.591	0.298	0.14	0.289	0.441	0.46	0.2903	0.2492	0.21292	0.02862	0.32113	0.28031	185	3	1	0.88235	3	29	3	3	101.52283	102.04083	1.182	1.176	0.621	0.561	0.391	0.413	0.378	0.47	0.60298	0.52295	0.26831
143	2	83	148	45.7	20.86	2	2	0.76351	3	27	3	3	104.89508	109.68923	1.144	1.094	0.568	0.526	0.398	0.444	0.265	0.252	0.79151	0.75707	0.42799	0.33035	0.69188	0.69202	186	3	1	0.77337	3	24	3	3	78.07417	80.3213	1.537	1.494	0.783	0.711	0.453	0.532	0.43	0.509	0.63696	0.6175	0.40921
144	2	70	142.7	53	26.03	1	3	0.83392	3	53	3	3	139.04982	142.51781	0.863	0.842	0.429	0.413	0.284	0.316	0.245	0.242	0.73966	0.72263	0.38332	0.3511	0.85708	0.85823	187	1	3	1.07218	2	20	2	2	148.51484	147.42017	0.808	0.814	0.41	0.398	0.314	0.314	0.18	0.174	0.8377	0.82424	0.45044
145	2	77	150.4	46.6	20.6	3	1	0.55851	3	77	3	3	89.41878	89.02078	1.342	1.348	0.669	0.673	0.404	0.459	0.479	0.439	0.64664	0.62807	0.37719	0.27005	0.48184	0.46593	188	2	2	0.98404	2	30	3	3	97.56099	101.95412	1.23	1.177	0.569	0.608	0.489	0.461	0.226	0.227	0.79219	0.76952	0.45582
146	2	61	149.9	49.2	21.9	0	5	1.30087	0	41	3	3	118.57707	130.01085	1.012	0.923	0.547	0.465	0.373	0.446	0.193	0.18	1.2086	1.12348	0.62127	0.58294	1.19427	1.2172	190	0	5	1.35424	0	15	1	1	116.95906	124.61058	1.026	0.963	0.528	0.498	0.399	0.424	0.203	0.203	1.21233	1.16951	0.63486
147	2	56	168.3	73.9	26.07	1	3	0.90315	2	44	3	3	112.25444	112.78197	1.069	1.064	0.551	0.513	0.309	0.405	0.385	0.35	0.77054	0.75312	0.39772	0.34742	0.7208	0.70782	191	1	3	1.12894	1	26	3	3	109.28961	111.11111	1.098	1.08	0.542	0.556	0.43	0.416	0.252	0.244	1.26758	1.22064	0.64275
148	1	60	168.9	68.1	23.85	2	2	0.97099	2	38	3	3	115.60695	109.78958	1.038	1.093	0.523	0.515	0.393	0.383	0.262	0.283	0.8333	0.96027	0.41672	0.42849	0.80279	0.87857	193	1	3	1.00059	2	30	3	3	125.00003	115.49567	0.96	1.039	0.492	0.468	0.398	0.36	0.202	0.286	0.94324	0.95757	0.499
149	2	64	157.2	63.6	25.74	1	3	1.16412	1	37	3	3	117.41685	108.69564	1.022	1.104	0.504	0.518	0.376	0.374	0.272	0.266	0.98631	0.97659	0.48564	0.50332	0.96508	0.88459	194	1	4	1.08142	2	13	1	2	119.7605	120.603	1.002	0.995	0.51	0.485	0.359	0.374	0.263	0.262	0.94934	0.96083	0.50549
150	2	71	145.7	67	31.56	3	1	0.96088	2	26	3	3	108.99182	98.52217	1.101	1.218	0.576	0.642	0.46	0.392	0.4	0.366	0.81642	0.73211	0.46354	0.27482	0.74153	0.60107	195	2	2	1.11187	1	25	3	3	125.78616	117.41682	0.954	1.022	0.479	0.475	0.4	0.35	0.204	0.246	0.87969	0.87121	0.48314
151	2	84	143.1	44.2	21.58	1	3	0.587	3	56	3	3	90.36144	96.38555	1.328	1.245	0.664	0.664	0.414	0.355	0.559	0.647	0.40879	0.44686	0.18758	0.21047	0.30782	0.35892	196	1	3	0.91544	2	36	3	3	103.35919	102.65183	1.161	1.169	0.566	0.603	0.463	0.446	0.298	0.26	0.67403	0.68902	0.42923
152	2	60	137	46.7	24.88	3	1	0.13139	3	43	3	3	66.88961	66.48198	1.794	1.805	1.348	0.457	0.126	0.339	1.225	1.34	0.18563	0.19385	0.29392	0.10637	0.10347	0.1074	197	3	1	0.35766	3	34	3	3	100.25062	119.88013	1.197	1.001	0.484	0.517	0.269	0.202	0.518	0.53	0.18956	0.21252	0.09462
153	1	70	150	59.8	26.56	2	2	0.35333	3	74	3	3	102.47652	97.64035	1.171	1.229	0.658	0.513	0.148	0.291	0.732	0.763	0.27798	0.2802	0.18806	0.07572	0.23739	0.22799	198	1	3	0.66	3	28	3	3	122.19958	117.41682	0.982	1.022	0.453	0.529	0.365	0.323	0.294	0.308	0.58757	0.6132	0.25006
154	2	69	152	82.5	35.71	2	2	0.92105	2	25	3	3	120.36109	114.17696	0.997	1.051	0.52	0.477	0.317	0.359	0.321	0.303	0.80378	0.81984	0.40659	0.38492	0.8062	0.78006	199	3	1	0.99351	2	11	1	3	122.07527	113.85198	0.983	1.054	0.495	0.488	0.326	0.337	0.32	0.3	0.7571	0.69558	0.40129
155	1	80	154	64.4	27.13	2	2	0.92208	2	19	2	2	93.0954	95.16258	1.289	1.261	0.649	0.64	0.454	0.485	0.35	0.371	0.79984	0.78309	0.40392	0.39491	0.62051	0.62101	200	2	2	0.90436	2	22	2	2	93.97025	94.04387	1.277	1.276	0.629	0.647	0.476	0.492	0.309	0.308	0.93952	0.92516	0.48717
156	1	72	146.5	42.6	19.85	0	5	1.14676	1	27	3	3	117.41685	120.603	1.022	0.995	0.511	0.511	0.399	0.441	0.182	0.152	1.37481	1.2772	0.69852	0.66501	1.34522	1.28362	201	1	4	1.12022	1	30	3	3	108.4011	107.33452	1.107	1.118	0.575	0.532	0.416	0.475	0.216	0.182	1.24048	1.2108	0.66369
157	2	55	153.2	53	22.58	2	2	0.98564	2	29	3	3	119.28432	116.50483	1.006	1.03	0.51	0.496	0.403	0.423	0.18	0.167	1.21404	1.24355	0.58687	0.62872	1.2068	1.20733	205	1	3	1.10461	1	11	1	1	116.05417	120.24046	1.034	0.998	0.526	0.472	0.363	0.434	0.211	0.201	1.2026	1.23332	0.60533
158	1	60	167.1	62.2	22.28	1	4	0.86176	3	39	3	3	115.27376	119.04763	1.041	1.008	0.55	0.458	0.318	0.406	0.295	0.284	0.94916	0.8633	0.42203	0.44908	0.91178	0.85645	206	0	5	1.24476	1	2	0	1	125.91814	125.39185	0.953	0.957	0.489	0.464	0.368	0.39	0.195	0.16	1.31272	1.31827	0.66031
159	2	59	152.3	50.8	21.9	3	1	0.99146	2	26	3	3	126.98414	117.87821	0.945	1.018	0.463	0.482	0.368	0.362	0.215	0.217	0.9891	1.03256	0.48749	0.50219	1.04667	1.0143	207	1	3	1.10309	1	15	1	1	123.71134	109.38924	0.97	1.097	0.463	0.507	0.377	0.353	0.24	0.216	0.93958	1.07735	0.44085
160	2	74	146.6	49.6	23.08	1	3	1.00273	2	45	3	3	113.10086	106.00707	1.061	1.132	0.542	0.519	0.367	0.424	0.27	0.274	0.94564	0.97939	0.48429	0.46432	0.89127	0.86519	208	1	3	1.23973	1	14	1	1	109.78958	110.19284	1.093	1.089	0.539	0.55	0.443	0.431	0.231	0.215	1.1553	1.1946	0.61438
161	2	66	151.4	62.1	27.09	1	3	0.98415	2	30	3	3	117.18751	116.39186	1.024	1.031	0.541	0.49	0.33	0.377	0.303	0.324	0.81364	0.87282	0.41232	0.46516	0.79457	0.84657	209	1	3	1.08983	2	13	1	2	118.92965	115.49564	1.009	1.039	0.504	0.505	0.387	0.375	0.247	0.231	1.0137	0.98802	0.52736
162	2	58	151.8	47.6	20.66	2	2	0.88933	3	34	3	3	114.17699	116.27906	1.051	1.032	0.576	0.456	0.35	0.424	0.258	0.258	0.95393	0.92811	0.4906	0.43719	0.90764	0.89933	210	2	2	1.07378	2	14	1	2	113.74407	123.07691	1.055	0.975	0.564	0.411	0.339	0.418	0.213	0.218	0.99587	0.97313	0.49048
163	2	63	156.7	66.7	27.14	1	3	0.95724	2	52	3	3	101.09519	97.24473	1.187	1.234	0.599	0.588	0.405	0.414	0.368	0.36	0.91529	0.9025	0.47732	0.43236	0.77109	0.73136	211	2	2	1.14869	1	47	3	3	118.81188	121.33467	1.01	0.989	0.492	0.497	0.38	0.333	0.273	0.276	0.96713	1.03598	0.50689
164	2	61	153	81	34.6	2	2	0.67974	3	48	3	3	118.3432	105.35558	1.014	1.139	0.572	0.442	0.253	0.341	0.42	0.39	0.60993	0.61554	0.27203	0.33579	0.60151	0.54042	212	3	1	0.88235	3	28	3	3	116.39186	116.16651	1.031	1.033	0.523	0.51	0.351	0.351	0.305	0.331	0.87191	0.89328	0.42115
165	1	64	157.7	51.7	20.77	0	5	1.26823	1	26	3	3	119.04763	120.96776	1.008	0.992	0.533	0.475	0.36	0.435	0.213	0.205	1.10448	1.04312	0.56448	0.53282	1.09571	1.05153	214	0	5	1.03361	2	12	1	2	135.44016	129.58962	0.886	0.926	0.471	0.415	0.343	0.368	0.175	0.184	0.94404	0.95206	0.48048
166	1	62	170	62.6	21.66	1	3	1.01765	2	28	3	3	118.57709	113.52884	1.012	1.057	0.522	0.535	0.436	0.39	0.189	0.231	1.25665	1.38983	0.67755	0.70727	1.24175	1.31488	215	1	3	1.11901	1	10	1	1	115.27376	110.29411	1.041	1.088	0.548	0.493	0.42	0.435	0.186	0.235	1.14712	1.19611	0.60534
167	2	83	143.5	48.8	23.7	3	1	0.63415	3	39	3	3	125.78616	132.01321	0.954	0.909	0.444	0.465	0.339	0.338	0.255	0.232	0.65302	0.64963	0.41195	0.23328	0.68451	0.71467	217	3	1	0.94077	2	25	3	3	122.32417	109.68923	0.981	1.094	0.487	0.494	0.384	0.367	0.23	0.245	0.80961	0.86483	0.49206
168	2	60	143.9	53	25.59	3	1	0.87561	3	51	3	3	88.23529	89.15303	1.36	1.346	0.717	0.643	0.448	0.476	0.436	0.435	0.67151	0.72033	0.31049	0.3676	0.49376	0.53517	218	2	2	1.08409	2	31	3	3	104.98689	117.9941	1.143	1.017	0.536	0.607	0.438	0.392	0.313	0.286	0.85933	0.70125	0.3932
169	2	72	150.1	51.5	22.84	3	1	0.73284	3	36	3	3	117.18751	107.23862	1.024	1.119	0.561	0.463	0.268	0.405	0.351	0.344	0.72728	0.56573	0.38938	0.33787	0.71023	0.50557	223	3	1	1.0926	2	10	1	3	121.4575	123.2033	0.988	0.974	0.473	0.501	0.401	0.378	0.178	0.195	1.13333	1.15749	0.59823
170	2	67	150.9	57.6	25.3	2	2	1.0603	2	47	3	3	119.76047	122.82497	1.002	0.977	0.508	0.494	0.362	0.386	0.254	0.254	0.91952	0.90388	0.47175	0.448	0.91768	0.92515	224	1	3	1.12426	1	2	0	1	133.18535	133.48169	0.901	0.899	0.457	0.444	0.354	0.378	0.169	0.169	1.1863	1.18425	0.61681
171	2	73	152.7	63.1	27.06	3	1	0.98232	2	49	3	3	104.07633	107.04727	1.153	1.121	0.581	0.572	0.412	0.426	0.315	0.331	0.96578	0.90339	0.5101	0.45668	0.83763	0.80588	225	3	1	0.99609	2	46	3	3	99.91674	104.62076	1.201	1.147	0.573	0.574	0.414	0.416	0.295	0.317	0.86675	0.86358	0.43822
172	2	56	140	40.3	20.56	1	3	1.02143	2	21	2	2	116.61807	115.60695	1.029	1.038	0.529	0.509	0.381	0.393	0.247	0.264	0.84855	0.86164	0.45483	0.40736	0.82463	0.8301	226	1	4	1.0699	2	4	0	2	119.0476	115.05273	1.008	1.043	0.516	0.527	0.422	0.433	0.194	0.188	1.01593	0.99071	0.5616
173	1	67	162	58	22.1	1	3	0.95679	2	25	3	3	109.28961	109.6892	1.098	1.094	0.538	0.556	0.433	0.393	0.26	0.268	1.04178	1.03036	0.48907	0.5434	0.9488	0.94183	227	2	2	0.93009	2	26	3	3	102.91596	103.62694	1.166	1.158	0.569	0.597	0.441	0.392	0.333	0.325	0.95306	0.9407	0.48689
174	2	65	153.6	58.6	24.84	2	2	1.09375	2	45	3	3	133.18535	122.07527	0.901	0.983	0.437	0.464	0.346	0.327	0.228	0.198	0.8799	0.91604	0.4589	0.41891	0.97659	0.93188	231	2	2	1.04207	2	16	2	2	121.82742	120.603	0.985	0.995	0.499	0.496	0.396	0.366	0.232	0.233	0.95277	0.96735	0.51931
175	2	73	158.5	58.6	23.33	3	1	1.02208	2	47	3	3	117.87821	117.07316	1.018	1.025	0.497	0.528	0.378	0.39	0.267	0.257	1.12328	1.08126	0.55585	0.52488	1.10342	1.05488	232	2	2	1.30735	0	9	1	2	115.49567	121.21215	1.039	0.99	0.488	0.502	0.405	0.379	0.228	0.206	1.27873	1.27972	0.62014
176	2	73	150.3	57.2	25.32	3	1	0.77844	3	49	3	3	115.38462	113.10084	1.04	1.061	0.543	0.497	0.373	0.405	0.262	0.261	0.83523	0.83759	0.48724	0.34758	0.8031	0.78943	233	3	1	0.81171	3	31	3	3	100.84033	97.87928	1.19	1.226	0.599	0.627	0.449	0.38	0.423	0.397	0.74073	0.77182	0.3922
177	2	64	146.4	50	23.33	2	2	0.81967	3	43	3	3	87.14596	89.68611	1.377	1.338	0.756	0.582	0.364	0.501	0.479	0.473	0.66438	0.66083	0.37219	0.29344	0.48248	0.49389	234	2	2	0.77186	3	23	2	3	107.52691	100.75567	1.116	1.191	0.537	0.579	0.334	0.364	0.418	0.409	0.59708	0.67109	0.19344
178	2	65	149	42.9	19.32	1	4	0.96644	2	21	2	2	119.64107	119.16587	1.003	1.007	0.506	0.501	0.389	0.383	0.206	0.235	0.95092	0.99711	0.49625	0.49899	0.94808	0.99018	235	1	4	1.04597	2	5	0	2	125.523	132.15859	0.956	0.908	0.481	0.475	0.389	0.386	0.181	0.204	1.15659	1.10886	0.59515
179	2	77	151.5	48.2	21	3	0	0.33003	3	61	3	3	110.9057	116.61804	1.082	1.029	0.489	0.54	0.301	0.305	0.423	0.423	0.41993	0.44897	0.17808	0.26981	0.38811	0.43632	236	3	0	0.40264	3	55	3	3	113.42154	110.80331	1.058	1.083	0.531	0.552	0.352	0.331	0.436	0.4	0.51574	0.52674	0.23606
180	2	66	151	68.3	29.95	2	2	0.84106	3	77	3	3	96.23094	89.82036	1.247	1.336	0.593	0.654	0.434	0.397	0.416	0.422	0.84228	0.81354	0.43166	0.40166	0.67544	0.60893	237	3	1	0.89404	3	24	3	3	116.61807	113.852	1.029	1.054	0.505	0.549	0.413	0.383	0.3	0.258	0.98328	0.94236	0.47909
181	2	83	142.2	43	21.27	3	1	0.56259	3	81	3	3	102.65183	107.52691	1.169	1.116	0.621	0.548	0.299	0.365	0.505	0.48	0.49652	0.47454	0.24381	0.25405	0.42474	0.42521	238	3	1	0.56537	3	70	3	3	90.49776	100.33448	1.326	1.196	0.72	0.476	0.348	0.482	0.33	0.366	0.49675	0.48708	0.25383
182	2	52	151.5	54.6	23.77	3	0	0.22442	3	77	3	3	90.29345	94.41385	1.329	1.271	0.745	0.584	0.156	0.349	0.824	0.82	0.28081	0.27173	0.15421	0.13157	0.21129	0.21379	239	3	0	0.85149	3	41	3	3	125.26097	120.96776	0.958	0.992	0.46	0.498	0.36	0.297	0.301	0.317	0.60072	0.62846	0.32872
183	1	60	172	72.7	24.57	2	2	1.0814	2	23	2	2	117.76253	124.61062	1.019	0.963	0.439	0.524	0.408	0.382	0.213	0.173	1.01477	1.01982	0.55474	0.46279	1	1.05901	240	2	2	0.95183	2	13	1	2	104.98689	109.99083	1.143	1.091	0.513	0.578	0.417	0.378	0.3	0.296	1.02171	1.03314	0.50689
184	2	66	154.3	59.4	24.95	1	3	1.11471	1	51	3	3	107.71992	106.76156	1.114	1.124	0.549	0.565	0.408	0.416	0.29	0.298	0.94915	0.97216	0.4502	0.49578	0.85202	0.86491	241	1	3	1.23137	1	7	1	1	117.9941	116.61807	1.017	1.029	0.495	0.522	0.405	0.386	0.226	0.222	1.18735	1.14338	0.59263
185	2	51	162.4	53.8	20.4	3	1	1.04064	2	14	1	3	117.30205	111.00834	1.023	1.081	0.499	0.524	0.396	0.383	0.244	0.212	0.92785	0.92221	0.45724	0.46711	0.90699	0.8531	242	1	3	1.25616	1	14	1	1	121.95122	116.05414	0.984	1.034	0.487	0.497	0.407	0.407	0.17	0.184	1.15746	1.14043	0.58791
186	1	66	159.9	61.7	24.13	0	5	1.18824	1	31	3	3	114.94254	129.58965	1.044	0.926	0.445	0.481	0.363	0.354	0.225	0.209	1.02266	1.04397	0.48995	0.55195	0.97956	1.1274	243	0	5	1.25078	1	30	3	3	117.18751	109.99083	1.024	1.091	0.46	0.564	0.455	0.322	0.247	0.276	0.98354	1.06578	0.47061
187	2	63	147	54	24.99	1	4	1.08844	2	9	1	2	120.72435	123.71134	0.994	0.97	0.509	0.461	0.361	0.404	0.18	0.205	1.04885	1.09922	0.54827	0.54751	1.05518	1.13322	244	1	4	1.25931	1	2	0	1	132.30429	128.75538	0.907	0.932	0.472	0.435	0.371	0.356	0.18	0.196	1.14472	1.16134	0.60569
188	2	67	154.3	61.2	25.71	3	1	1.00454	2	45	3	3	117.76251	117.30205	1.019	1.023	0.499	0.524	0.384	0.362	0.291	0.277	0.89631	0.89566	0.4292	0.45835	0.8796	0.87552	245	2	2	0.93973	2	23	2	2	118.81191	113.74407	1.01	1.055	0.524	0.486	0.391	0.381	0.238	0.298	0.83773	0.83262	0.40309
189	1	69	161.6	65.7	25.16	1	4	1.05198	2	25	3	3	104.43863	106.66669	1.149	1.125	0.575	0.55	0.346	0.389	0.375	0.39	0.7941	0.81659	0.34697	0.46862	0.69113	0.72586	246	1	4	1.12005	1	4	0	1	116.6181	109.99083	1.029	1.091	0.517	0.574	0.435	0.416	0.295	0.24	0.98759	1.03248	0.5088
190	1	62	164.4	65	24.05	1	3	1.13139	1	26	3	3	98.92827	99.33775	1.213	1.208	0.612	0.596	0.45	0.436	0.271	0.322	1.00507	1.05052	0.54298	0.50928	0.82858	0.86964	247	1	3	1.06667	2	1	0	2	107.23861	110.19286	1.119	1.089	0.581	0.538	0.428	0.457	0.234	0.209	1.44211	1.38433	0.73444
191	2	71	148.5	39.7	18	1	3	1.07744	2	57	3	3	106.28876	106.95185	1.129	1.122	0.579	0.543	0.402	0.465	0.235	0.255	0.87366	0.95459	0.39459	0.55697	0.77383	0.85079	248	0	5	1.10738	1	5	0	1	121.95125	121.4575	0.984	0.988	0.496	0.488	0.415	0.425	0.144	0.117	1.31045	1.21187	0.65397
192	2	66	144.7	41.6	19.87	1	3	0.98825	2	50	3	3	111.836	117.18748	1.073	1.024	0.547	0.477	0.335	0.405	0.246	0.284	0.84563	0.85605	0.43821	0.41954	0.7881	0.83599	249	1	3	1.03851	2	0	0	2	123.07691	123.96692	0.975	0.968	0.487	0.488	0.395	0.4	0.18	0.166	1.24212	1.21816	0.62756
193	1	69	152.3	63.6	27.42	1	3	0.91924	2	53	3	3	97.64039	98.0392	1.229	1.224	0.637	0.592	0.427	0.42	0.382	0.422	0.71359	0.74572	0.37208	0.34106	0.58062	0.60925	250	1	3	0.81418	3	37	3	3	123.20329	122.825	0.974	0.977	0.484	0.49	0.407	0.336	0.231	0.264	0.91675	0.90489	0.49038
194	2	72	150.2	50.8	22.52	3	1	0.82557	3	21	2	3	117.18754	118.1102	1.024	1.016	0.535	0.481	0.35	0.395	0.266	0.271	0.70697	0.73799	0.3702	0.36751	0.6904	0.72637	251	2	2	0.9242	2	10	1	2	123.71134	120.48192	0.97	0.996	0.482	0.488	0.372	0.403	0.195	0.186	0.84028	0.83044	0.42044
195	2	68	149.5	52.2	23.36	1	3	0.8495	3	27	3	3	108.0108	104.71205	1.111	1.146	0.581	0.53	0.358	0.416	0.337	0.329	0.89036	0.86715	0.40394	0.48675	0.8014	0.75668	252	1	4	0.97268	2	2	0	2	127.11864	126.84988	0.944	0.946	0.485	0.459	0.363	0.385	0.196	0.179	1.26106	1.227	0.6297
196	2	57	156.3	51.3	21	2	2	0.73576	3	64	3	3	109.38925	110.5991	1.097	1.085	0.531	0.566	0.405	0.375	0.317	0.292	0.83161	0.81141	0.39475	0.43549	0.75808	0.74784	253	2	2	0.73576	3	38	3	3	110.39557	113.20753	1.087	1.06	0.507	0.553	0.388	0.358	0.329	0.314	0.88296	0.90591	0.40006
197	2	72	150	51.8	23.02	2	2	1.03333	2	42	3	3	105.54089	104.07633	1.137	1.153	0.55	0.587	0.48	0.445	0.212	0.199	0.93444	0.92122	0.50034	0.43407	0.82184	0.79898	254	2	2	0.96	2	31	3	3	95.38951	99.09166	1.258	1.211	0.622	0.589	0.487	0.493	0.219	0.231	0.95531	0.93475	0.4913
198	2	61	145	63.7	30.3	3	0	0.56552	3	80	3	3	95.38951	87.27273	1.258	1.375	0.654	0.604	0.241	0.451	0.566	0.489	0.49955	0.51807	0.25486	0.24796	0.3971	0.37678	255	3	1	1.08276	2	20	2	3	115.05273	111.73186	1.043	1.074	0.507	0.536	0.354	0.354	0.335	0.306	0.81179	0.80201	0.41395
199	2	64	174.1	66.2	21.84	3	0	0.83285	3	29	3	3	112.25444	106.95187	1.069	1.122	0.554	0.568	0.401	0.41	0.268	0.311	0.86779	1.01451	0.49845	0.5041	0.81178	0.9042	256	3	1	0.86157	3	14	1	3	108.69567	116.16648	1.104	1.033	0.47	0.563	0.424	0.426	0.231	0.183	0.99128	0.98403	0.49146
200	2	52	144.4	43.3	20.77	1	4	0.92798	2	55	3	3	141.67648	126.0504	0.847	0.952	0.483	0.364	0.309	0.371	0.167	0.214	0.94908	1.00534	0.46935	0.48219	1.12052	1.05603	259	1	4	1.12715	1	14	1	1	126.18297	122.95081	0.951	0.976	0.484	0.467	0.374	0.4	0.177	0.188	1.11846	1.14282	0.54806
201	1	65	170.2	58.6	20.23	1	3	1.23972	1	47	3	3	102.56412	100.50253	1.17	1.194	0.615	0.579	0.444	0.449	0.313	0.301	1.10439	1.06542	0.58569	0.47737	0.94392	0.89231	261	1	3	1.0578	2	4	0	2	98.44136	97.71986	1.219	1.228	0.63	0.598	0.438	0.459	0.337	0.331	1.13835	1.15721	0.59847
202	2	69	152.8	63.6	27.24	1	3	0.90314	2	23	2	2	131.72334	132.89038	0.911	0.903	0.459	0.444	0.319	0.349	0.186	0.235	0.94748	0.92735	0.44414	0.48323	1.04005	1.02697	262	1	4	1.09948	2	9	1	2	129.58965	136.83009	0.926	0.877	0.434	0.443	0.323	0.322	0.241	0.232	1.03778	0.93234	0.49924
203	2	50	157.5	58.2	23.46	3	1	0.67302	3	71	3	3	71.89933	73.93715	1.669	1.623	0.9	0.769	0.377	0.545	0.747	0.694	0.64523	0.64456	0.31729	0.33036	0.3866	0.39714	263	1	4	1.19365	1	10	1	1	109.38925	103.62694	1.097	1.158	0.56	0.537	0.367	0.401	0.329	0.266	1.11057	1.11374	0.56372
204	2	73	166.5	64.2	23.16	3	1	0.66066	3	76	3	3	80.48291	84.50704	1.491	1.42	0.733	0.758	0.378	0.412	0.701	0.645	0.5078	0.55046	0.26071	0.2475	0.34058	0.38765	264	3	1	0.63664	3	47	3	3	93.89672	93.09542	1.278	1.289	0.614	0.675	0.413	0.413	0.482	0.463	0.73072	0.73017	0.39452
205	2	54	155.6	49.7	20.51	2	2	0.93188	2	37	3	3	101.01008	98.44136	1.188	1.219	0.703	0.485	0.325	0.554	0.309	0.328	0.82547	0.76944	0.41888	0.41097	0.69484	0.63121	265	3	1	0.84833	3	9	1	3	100.50251	101.78118	1.194	1.179	0.62	0.559	0.391	0.436	0.347	0.352	0.75838	0.81624	0.44337
206	2	68	152.4	57.9	24.93	3	0	0.65617	3	55	3	3	143.19804	148.14812	0.838	0.81	0.428	0.382	0.276	0.329	0.192	0.205	0.91886	0.89705	0.48462	0.41734	1.09649	1.10747	266	2	2	1.11549	1	8	1	2	127.25344	129.44983	0.943	0.927	0.45	0.477	0.361	0.345	0.21	0.221	0.99755	1.00905	0.51353
207	1	61	171.1	80	27.33	2	2	1.19229	1	26	3	3	101.60881	101.60881	1.181	1.181	0.576	0.605	0.437	0.456	0.288	0.259	1.0025	1.05117	0.43581	0.5705	0.84885	0.89007	267	1	3	1.06371	2	8	1	2	113.85195	115.60692	1.054	1.038	0.517	0.521	0.393	0.392	0.261	0.253	1.06629	1.04905	0.50681
208	2	53	151.7	54.6	23.7	3	1	1.00198	2	30	3	3	136.05443	130.01085	0.882	0.923	0.435	0.447	0.329	0.321	0.232	0.218	0.82693	0.81492	0.37073	0.45613	0.93756	0.8829	268	3	1	0.74489	3	49	3	3	133.48169	137.61464	0.899	0.872	0.416	0.456	0.317	0.32	0.275	0.235	0.67294	0.7095	0.32333
209	2	44	163.4	76.7	28.73	3	1	0.96695	2	53	3	3	110.39557	114.61319	1.087	1.047	0.564	0.523	0.377	0.439	0.271	0.267	1.14819	1.09841	0.59677	0.54636	1.0563	1.0491	270	1	3	1.15713	1	5	0	1	114.06846	113.63634	1.052	1.056	0.524	0.532	0.423	0.407	0.182	0.226	1.34012	1.37813	0.67921
210	2	69	155.6	64.2	26.52	2	2	0.95116	2	33	3	3	89.48545	88.49558	1.341	1.356	0.657	0.699	0.418	0.45	0.492	0.488	0.95786	0.96571	0.45327	0.51323	0.71429	0.71218	273	2	2	0.96401	2	9	1	2	92.95121	93.16769	1.291	1.288	0.638	0.65	0.445	0.442	0.404	0.401	1.0186	1.02427	0.54824
211	2	66	156	42.1	17.3	2	2	0.89103	3	52	3	3	116.84516	115.83011	1.027	1.036	0.499	0.537	0.411	0.382	0.228	0.243	1.00606	1.04906	0.52834	0.51818	0.97961	1.0126	274	1	3	0.76923	3	42	3	3	108.1081	115.16317	1.11	1.042	0.525	0.517	0.319	0.37	0.339	0.353	0.90017	0.87232	0.47191
212	2	77	146	53	24.86	2	2	0.76712	3	51	3	3	107.71994	111.52414	1.114	1.076	0.52	0.556	0.394	0.384	0.313	0.298	0.59992	0.59735	0.36962	0.22397	0.53852	0.55516	276	3	1	0.60959	3	33	3	3	116.95906	118.92965	1.026	1.009	0.483	0.526	0.38	0.35	0.265	0.279	0.618	0.63093	0.38552
213	2	62	152.1	66.5	28.75	3	1	0.76923	3	35	3	3	146.69925	140.18692	0.818	0.856	0.472	0.346	0.26	0.369	0.189	0.203	0.98327	0.96284	0.51159	0.48296	1.20204	1.12481	277	2	2	1.11769	1	21	2	2	117.99413	118.11026	1.017	1.016	0.49	0.526	0.417	0.36	0.194	0.239	1.13357	1.21468	0.58741
214	2	72	142.4	45.3	22.34	2	2	0.79354	3	46	3	3	111.83598	106.00707	1.073	1.132	0.599	0.533	0.39	0.429	0.342	0.313	0.84218	0.83817	0.38291	0.44821	0.78489	0.74044	278	2	2	0.96706	2	27	3	3	114.17701	111.31727	1.051	1.078	0.519	0.532	0.39	0.373	0.288	0.268	0.8623	0.87998	0.43075
215	1	71	165	74.1	27.22	2	2	1.01212	2	36	3	3	112.88803	110.59907	1.063	1.085	0.539	0.524	0.372	0.41	0.281	0.257	0.95431	0.90494	0.50464	0.44824	0.89775	0.83405	279	2	2	1.06667	2	21	2	2	109.19018	103.44827	1.099	1.16	0.58	0.58	0.413	0.424	0.327	0.323	0.95179	1.02985	0.53293
216	2	51	154.4	51.1	21.44	1	4	0.9715	2	16	2	2	110.7011	106.10077	1.084	1.131	0.561	0.57	0.445	0.442	0.243	0.244	1.09257	1.15626	0.56458	0.59063	1.0079	1.02233	280	0	5	1.09456	2	3	0	2	111.52414	106.47734	1.076	1.127	0.554	0.573	0.454	0.42	0.223	0.253	1.10628	1.16241	0.56563
217	2	67	150	57	25.31	2	2	0.98667	2	22	2	2	126.71594	108.30325	0.947	1.108	0.519	0.428	0.311	0.36	0.276	0.258	0.91919	0.86314	0.43805	0.48078	0.97063	0.77901	281	2	2	0.85333	3	17	2	3	121.58055	117.9941	0.987	1.017	0.497	0.52	0.387	0.337	0.257	0.293	0.863	0.99176	0.50136
218	2	54	156.7	55	22.4	3	1	1.06573	2	29	3	3	113.31445	116.27906	1.059	1.032	0.566	0.466	0.343	0.397	0.254	0.292	0.92753	0.95579	0.4978	0.45536	0.87586	0.92615	282	2	2	0.92534	2	20	2	2	124.35237	124.48136	0.965	0.964	0.484	0.48	0.352	0.368	0.249	0.244	0.91936	0.93203	0.45227
219	2	60	153.5	59.8	25.38	3	1	1.10098	1	16	2	3	104.25717	103.09278	1.151	1.164	0.583	0.568	0.394	0.425	0.332	0.321	0.74412	0.66652	0.38013	0.35695	0.6465	0.57262	283	2	2	0.98697	2	25	3	3	118.81185	126.31581	1.01	0.95	0.44	0.51	0.361	0.361	0.272	0.228	0.91986	0.94981	0.47025
220	1	81	167	65.3	23.41	3	1	0.83832	3	33	3	3	93.67684	101.86757	1.281	1.178	0.612	0.566	0.386	0.372	0.403	0.42	0.95442	0.93717	0.51392	0.43025	0.74506	0.79556	284	3	1	1.00599	2	15	1	3	105.8201	108.1081	1.134	1.11	0.522	0.612	0.423	0.415	0.296	0.206	1.3459	1.21957	0.67668
221	2	60	147.9	56.5	25.83	2	2	0.94659	2	66	3	3	83.56547	78.99934	1.436	1.519	0.853	0.666	0.32	0.534	0.633	0.665	0.58356	0.61517	0.30939	0.29696	0.40638	0.40498	285	1	3	1.02772	2	19	2	2	110.09178	116.16651	1.09	1.033	0.515	0.518	0.393	0.382	0.247	0.258	1.02527	1.06347	0.51912
222	2	75	157.6	63	25.36	3	1	0.81853	3	54	3	3	70.17548	64.93508	1.71	1.848	0.897	0.813	0.282	0.475	0.953	0.979	0.54634	0.52439	0.26258	0.28965	0.3195	0.28376	286	2	2	1.16751	1	10	1	2	107.71992	114.83253	1.114	1.045	0.572	0.542	0.456	0.469	0.189	0.223	1.11604	1.07675	0.55159
223	2	66	150.5	51.4	22.69	3	1	0.85714	3	56	3	3	116.84516	129.03228	1.027	0.93	0.452	0.478	0.329	0.376	0.301	0.225	0.76783	0.79961	0.35377	0.44703	0.74764	0.8598	287	2	2	1.10963	1	7	1	2	115.94205	113.31447	1.035	1.059	0.504	0.531	0.398	0.414	0.223	0.201	0.97455	0.98971	0.46874
224	2	57	158.6	77.4	30.77	3	0	0.37831	3	66	3	3	95.08716	91.04705	1.262	1.318	0.7	0.618	0.215	0.377	0.787	0.726	0.55137	0.53679	0.14917	0.40204	0.4369	0.40728	290	3	1	0.9375	2	26	3	3	135.28747	116.84519	0.887	1.027	0.459	0.428	0.358	0.333	0.196	0.27	0.97321	1.05899	0.39428
225	2	56	169.5	52.2	18.17	3	1	1.00885	2	42	3	3	104.16669	109.28961	1.152	1.098	0.616	0.482	0.327	0.492	0.326	0.279	0.87288	0.8555	0.44956	0.40977	0.75771	0.77915	291	3	1	1.09412	2	10	1	3	109.38923	107.52686	1.097	1.116	0.592	0.505	0.413	0.401	0.283	0.302	0.9893	1.04016	0.50801
226	2	77	147.1	55.7	25.72	2	2	0.7002	3	44	3	3	113.31445	118.6944	1.059	1.011	0.518	0.493	0.35	0.34	0.293	0.321	0.64034	0.59022	0.3381	0.25356	0.60467	0.58379	292	2	2	0.3467	3	44	3	3	77.56949	76.9231	1.547	1.56	0.816	0.731	0.266	0.373	0.908	0.898	0.35162	0.23512	0.23176
227	2	69	149	45	20.27	3	1	0.67785	3	84	3	3	58.50804	59.02607	2.051	2.033	1.017	1.016	0.513	0.667	0.966	0.853	0.57127	0.58312	0.39648	0.18471	0.27853	0.28683	293	3	1	0.87919	3	18	2	3	115.94199	105.91351	1.035	1.133	0.549	0.486	0.418	0.418	0.199	0.278	0.84763	0.85792	0.42781
228	2	72	154.7	56.9	23.78	2	2	0.97608	2	35	3	3	117.87821	126.9841	1.018	0.945	0.506	0.439	0.337	0.4	0.216	0.208	1.09268	0.97564	0.55334	0.42081	1.07336	1.03242	294	2	2	1.30575	0	13	1	2	105.07881	120.12011	1.142	0.999	0.463	0.536	0.43	0.404	0.215	0.165	1.1813	1.16951	0.57755
229	2	84	148.8	63.9	28.86	2	2	1.08871	2	74	3	3	127.25344	128.61735	0.943	0.933	0.408	0.525	0.371	0.276	0.285	0.286	0.63531	0.71043	0.337	0.37762	0.67371	0.76144	295	2	2	1	2	46	3	3	121.58058	123.839	0.987	0.969	0.496	0.491	0.321	0.384	0.282	0.241	0.91408	0.8248	0.50282
230	2	87	146.3	44.7	20.88	3	1	0.68353	3	32	3	3	124.35231	122.44898	0.965	0.98	0.511	0.469	0.319	0.404	0.27	0.257	0.80338	0.81295	0.48651	0.32078	0.83252	0.82954	296	2	2	1.0274	2	17	2	2	116.39186	108.89291	1.031	1.102	0.472	0.559	0.401	0.328	0.302	0.254	0.97885	0.93924	0.49606
231	2	76	151.5	54.2	23.61	3	1	0.60066	3	83	3	3	105.44811	104.16671	1.138	1.152	0.523	0.615	0.405	0.356	0.377	0.355	0.46261	0.44765	0.2041	0.25481	0.40651	0.38859	297	2	2	0.85149	3	28	3	3	130.15185	132.45031	0.922	0.906	0.462	0.444	0.34	0.325	0.239	0.241	0.68024	0.67384	0.33612
232	2	62	159.5	48.1	18.89	3	0	0.70219	3	33	3	3	95.38951	94.56264	1.258	1.269	0.62	0.638	0.453	0.439	0.366	0.376	0.72768	0.71518	0.35768	0.37176	0.57844	0.56358	298	3	1	0.81505	3	15	1	3	111.11112	110.7011	1.08	1.084	0.539	0.545	0.414	0.405	0.292	0.265	0.84561	0.82079	0.39846
233	2	46	159.4	59.7	23.5	1	4	1.00376	2	33	3	3	112.25447	116.39186	1.069	1.031	0.562	0.507	0.38	0.429	0.26	0.245	1.17525	1.16126	0.58597	0.58502	1.09939	1.12634	299	1	4	1.2375	1	9	1	1	120.48195	123.3299	0.996	0.973	0.517	0.479	0.374	0.425	0.197	0.18	1.30346	1.26082	0.65707
234	1	74	157	60.4	24.5	2	2	0.84713	3	45	3	3	72.63923	69.80801	1.652	1.719	0.968	0.751	0.266	0.462	0.894	0.991	0.52933	0.50519	0.204	0.30627	0.32042	0.29388	300	1	3	1.14465	1	4	0	1	98.2801	95.77017	1.221	1.253	0.602	0.619	0.462	0.443	0.316	0.312	0.74436	0.7309	0.36752
235	2	75	145.5	57.1	26.97	2	2	0.71478	3	22	2	3	108.4991	105.63383	1.106	1.136	0.526	0.58	0.449	0.359	0.298	0.327	0.6985	0.69881	0.35486	0.34726	0.63155	0.61515	301	3	1	0.57823	3	31	3	3	87.27273	88.56088	1.375	1.355	0.61	0.765	0.379	0.345	0.651	0.596	0.51894	0.51913	0.28214
236	2	61	153.3	79.3	33.74	3	1	0.56863	3	39	3	3	110.80335	113.31445	1.083	1.059	0.579	0.48	0.312	0.432	0.307	0.315	0.74528	0.76151	0.36061	0.40371	0.68816	0.71908	302	2	2	0.9002	2	11	1	2	113.31442	112.04483	1.059	1.071	0.536	0.523	0.364	0.391	0.304	0.28	0.92713	0.90848	0.46124
237	2	64	151	47.6	20.88	1	4	1.19205	1	22	2	2	131.14755	122.82497	0.915	0.977	0.512	0.403	0.347	0.398	0.17	0.238	0.78521	0.75862	0.38962	0.39502	0.85815	0.77648	304	0	5	1.29139	1	7	1	1	129.87013	122.825	0.924	0.977	0.459	0.465	0.362	0.336	0.226	0.23	0.86859	0.98155	0.39587
[truncated: 3 more columns]
